# Supplementary material for: Genomic epidemiological analysis of SARS-CoV-2 household transmission
Source: Access Microbiol. 2021 Jul 19;3(7):000252. doi: 10.1099/acmi.0.000252 (PMC8479960; doi:10.1099/acmi.0.000252)
Supplement: Supplementary material 1 [file acmi-3-0252-s001.xlsx]

## Sheet: Acknowledgements
Assigned ID	Virus name	Accession No.	Collected	Originating laboratory	Submitting laboratory	Authors
-	hCoV-19/Panama/335944/2020	EPI_ISL_496830	2020-04-03	Gorgas Memorial Laboratory of Health Studies	Gorgas Memorial Laboratory of Health Studies	Danilo Franco, Claudia Gonzalez Sandra Lopez-Verges, Alexander A Martinez
20IRL36562	hCoV-19/Ireland/D-NVRL-20IRL36562/2020	EPI_ISL_501262	2020-07-01	UCD National Virus Reference Laboratory	UCD National Virus Reference Laboratory	Michael Carr, Gabriel Gonzalez, Jonathan Dean, Daniel Hare, Cillian F De Gascun
70IRL90620	hCoV-19/Ireland/SO-NVRL-70IRL90620/2020	EPI_ISL_500573	2020-07-02	UCD National Virus Reference Laboratory	UCD National Virus Reference Laboratory	Michael Carr, Gabriel Gonzalez, Jonathan Dean, Daniel Hare, Cillian F De Gascun
70IRL97963	hCoV-19/Ireland/D-NVRL-70IRL97963/2020	EPI_ISL_500574	2020-07-04	UCD National Virus Reference Laboratory	UCD National Virus Reference Laboratory	Michael Carr, Gabriel Gonzalez, Jonathan Dean, Daniel Hare, Cillian F De Gascun
70IRL98924	hCoV-19/Ireland/D-NVRL-70IRL98924/2020	EPI_ISL_500577	2020-07-04	UCD National Virus Reference Laboratory	UCD National Virus Reference Laboratory	Michael Carr, Gabriel Gonzalez, Jonathan Dean, Daniel Hare, Cillian F De Gascun
71IRL01530	hCoV-19/Ireland/D-NVRL-71IRL01530/2020	EPI_ISL_500579	2020-07-04	UCD National Virus Reference Laboratory	UCD National Virus Reference Laboratory	Michael Carr, Gabriel Gonzalez, Jonathan Dean, Daniel Hare, Cillian F De Gascun
71IRL00996	hCoV-19/Ireland/LK-NVRL-71IRL00996/2020	EPI_ISL_500578	2020-07-04	UCD National Virus Reference Laboratory	UCD National Virus Reference Laboratory	Michael Carr, Gabriel Gonzalez, Jonathan Dean, Daniel Hare, Cillian F De Gascun
70IRL98816	hCoV-19/Ireland/WD-NVRL-70IRL98816/2020	EPI_ISL_500576	2020-07-04	UCD National Virus Reference Laboratory	UCD National Virus Reference Laboratory	Michael Carr, Gabriel Gonzalez, Jonathan Dean, Daniel Hare, Cillian F De Gascun
70IRL98345	hCoV-19/Ireland/WW-NVRL-70IRL98345/2020	EPI_ISL_500575	2020-07-04	UCD National Virus Reference Laboratory	UCD National Virus Reference Laboratory	Michael Carr, Gabriel Gonzalez, Jonathan Dean, Daniel Hare, Cillian F De Gascun
20IRL39565	hCoV-19/Ireland/D-NVRL-20IRL39565/2020	EPI_ISL_501263	2020-07-06	UCD National Virus Reference Laboratory	UCD National Virus Reference Laboratory	Michael Carr, Gabriel Gonzalez, Jonathan Dean, Daniel Hare, Cillian F De Gascun
71IRL06434	hCoV-19/Ireland/D-NVRL-71IRL06434/2020	EPI_ISL_500580	2020-07-06	UCD National Virus Reference Laboratory	UCD National Virus Reference Laboratory	Michael Carr, Gabriel Gonzalez, Jonathan Dean, Daniel Hare, Cillian F De Gascun
71IRL06455	hCoV-19/Ireland/WD-NVRL-71IRL06455/2020	EPI_ISL_500581	2020-07-06	UCD National Virus Reference Laboratory	UCD National Virus Reference Laboratory	Michael Carr, Gabriel Gonzalez, Jonathan Dean, Daniel Hare, Cillian F De Gascun
71IRL06472	hCoV-19/Ireland/WD-NVRL-71IRL06472/2020	EPI_ISL_500582	2020-07-06	UCD National Virus Reference Laboratory	UCD National Virus Reference Laboratory	Michael Carr, Gabriel Gonzalez, Jonathan Dean, Daniel Hare, Cillian F De Gascun
71IRL07157	hCoV-19/Ireland/D-NVRL-71IRL07157/2020	EPI_ISL_500585	2020-07-07	UCD National Virus Reference Laboratory	UCD National Virus Reference Laboratory	Michael Carr, Gabriel Gonzalez, Jonathan Dean, Daniel Hare, Cillian F De Gascun
71IRL07158	hCoV-19/Ireland/D-NVRL-71IRL07158/2020	EPI_ISL_500586	2020-07-07	UCD National Virus Reference Laboratory	UCD National Virus Reference Laboratory	Michael Carr, Gabriel Gonzalez, Jonathan Dean, Daniel Hare, Cillian F De Gascun
71IRL07177	hCoV-19/Ireland/D-NVRL-71IRL07177/2020	EPI_ISL_500587	2020-07-07	UCD National Virus Reference Laboratory	UCD National Virus Reference Laboratory	Michael Carr, Gabriel Gonzalez, Jonathan Dean, Daniel Hare, Cillian F De Gascun
71IRL07206	hCoV-19/Ireland/D-NVRL-71IRL07206/2020	EPI_ISL_500588	2020-07-07	UCD National Virus Reference Laboratory	UCD National Virus Reference Laboratory	Michael Carr, Gabriel Gonzalez, Jonathan Dean, Daniel Hare, Cillian F De Gascun
71IRL07248	hCoV-19/Ireland/D-NVRL-71IRL07248/2020	EPI_ISL_500589	2020-07-07	UCD National Virus Reference Laboratory	UCD National Virus Reference Laboratory	Michael Carr, Gabriel Gonzalez, Jonathan Dean, Daniel Hare, Cillian F De Gascun
71IRL07343	hCoV-19/Ireland/D-NVRL-71IRL07343/2020	EPI_ISL_500590	2020-07-07	UCD National Virus Reference Laboratory	UCD National Virus Reference Laboratory	Michael Carr, Gabriel Gonzalez, Jonathan Dean, Daniel Hare, Cillian F De Gascun
20IRL40647	hCoV-19/Ireland/G-NVRL-20IRL40647/2020	EPI_ISL_578238	2020-07-07	UCD National Virus Reference Laboratory	UCD National Virus Reference Laboratory	Michael Carr, Gabriel Gonzalez, Jonathan Dean, Daniel Hare, Cillian F De Gascun
71IRL07034	hCoV-19/Ireland/KK-NVRL-71IRL07034/2020	EPI_ISL_500583	2020-07-07	UCD National Virus Reference Laboratory	UCD National Virus Reference Laboratory	Michael Carr, Gabriel Gonzalez, Jonathan Dean, Daniel Hare, Cillian F De Gascun
71IRL07120	hCoV-19/Ireland/LM-NVRL-71IRL07120/2020	EPI_ISL_500584	2020-07-07	UCD National Virus Reference Laboratory	UCD National Virus Reference Laboratory	Michael Carr, Gabriel Gonzalez, Jonathan Dean, Daniel Hare, Cillian F De Gascun
71IRL07442	hCoV-19/Ireland/WW-NVRL-71IRL07442/2020	EPI_ISL_500591	2020-07-07	UCD National Virus Reference Laboratory	UCD National Virus Reference Laboratory	Michael Carr, Gabriel Gonzalez, Jonathan Dean, Daniel Hare, Cillian F De Gascun
71IRL21349	hCoV-19/Ireland/D-NVRL-71IRL21349/2020	EPI_ISL_500594	2020-07-08	UCD National Virus Reference Laboratory	UCD National Virus Reference Laboratory	Michael Carr, Gabriel Gonzalez, Jonathan Dean, Daniel Hare, Cillian F De Gascun
20IRL40645	hCoV-19/Ireland/G-NVRL-20IRL40645/2020	EPI_ISL_501264	2020-07-08	UCD National Virus Reference Laboratory	UCD National Virus Reference Laboratory	Michael Carr, Gabriel Gonzalez, Jonathan Dean, Daniel Hare, Cillian F De Gascun
20IRL40646	hCoV-19/Ireland/G-NVRL-20IRL40646/2020	EPI_ISL_501265	2020-07-08	UCD National Virus Reference Laboratory	UCD National Virus Reference Laboratory	Michael Carr, Gabriel Gonzalez, Jonathan Dean, Daniel Hare, Cillian F De Gascun
71IRL17107	hCoV-19/Ireland/CO-NVRL-71IRL17107/2020	EPI_ISL_500593	2020-07-09	UCD National Virus Reference Laboratory	UCD National Virus Reference Laboratory	Michael Carr, Gabriel Gonzalez, Jonathan Dean, Daniel Hare, Cillian F De Gascun
20IRL42691	hCoV-19/Ireland/D-NVRL-20IRL42691/2020	EPI_ISL_501266	2020-07-09	UCD National Virus Reference Laboratory	UCD National Virus Reference Laboratory	Michael Carr, Gabriel Gonzalez, Jonathan Dean, Daniel Hare, Cillian F De Gascun
71IRL15701	hCoV-19/Ireland/D-NVRL-71IRL15701/2020	EPI_ISL_500592	2020-07-09	UCD National Virus Reference Laboratory	UCD National Virus Reference Laboratory	Michael Carr, Gabriel Gonzalez, Jonathan Dean, Daniel Hare, Cillian F De Gascun
20IRL42874	hCoV-19/Ireland/D-NVRL-20IRL42874/2020	EPI_ISL_501267	2020-07-10	UCD National Virus Reference Laboratory	UCD National Virus Reference Laboratory	Michael Carr, Gabriel Gonzalez, Jonathan Dean, Daniel Hare, Cillian F De Gascun
20IRL43203	hCoV-19/Ireland/D-NVRL-20IRL43203/2020	EPI_ISL_501268	2020-07-10	UCD National Virus Reference Laboratory	UCD National Virus Reference Laboratory	Michael Carr, Gabriel Gonzalez, Jonathan Dean, Daniel Hare, Cillian F De Gascun
20IRL43282	hCoV-19/Ireland/D-NVRL-20IRL43282/2020	EPI_ISL_501269	2020-07-10	UCD National Virus Reference Laboratory	UCD National Virus Reference Laboratory	Michael Carr, Gabriel Gonzalez, Jonathan Dean, Daniel Hare, Cillian F De Gascun
20IRL43412	hCoV-19/Ireland/D-NVRL-20IRL43412/2020	EPI_ISL_501270	2020-07-10	UCD National Virus Reference Laboratory	UCD National Virus Reference Laboratory	Michael Carr, Gabriel Gonzalez, Jonathan Dean, Daniel Hare, Cillian F De Gascun
71IRL24965	hCoV-19/Ireland/KY-NVRL-71IRL24965/2020	EPI_ISL_500595	2020-07-10	UCD National Virus Reference Laboratory	UCD National Virus Reference Laboratory	Michael Carr, Gabriel Gonzalez, Jonathan Dean, Daniel Hare, Cillian F De Gascun
20IRL43979	hCoV-19/Ireland/D-NVRL-20IRL43979/2020	EPI_ISL_501271	2020-07-11	UCD National Virus Reference Laboratory	UCD National Virus Reference Laboratory	Michael Carr, Gabriel Gonzalez, Jonathan Dean, Daniel Hare, Cillian F De Gascun
20IRL43998	hCoV-19/Ireland/D-NVRL-20IRL43998/2020	EPI_ISL_501272	2020-07-11	UCD National Virus Reference Laboratory	UCD National Virus Reference Laboratory	Michael Carr, Gabriel Gonzalez, Jonathan Dean, Daniel Hare, Cillian F De Gascun
20IRL47314	hCoV-19/Ireland/D-NVRL-20IRL47314/2020	EPI_ISL_501273	2020-07-18	UCD National Virus Reference Laboratory	UCD National Virus Reference Laboratory	Michael Carr, Gabriel Gonzalez, Jonathan Dean, Daniel Hare, Cillian F De Gascun
20IRL47363	hCoV-19/Ireland/D-NVRL-20IRL47363/2020	EPI_ISL_501274	2020-07-19	UCD National Virus Reference Laboratory	UCD National Virus Reference Laboratory	Michael Carr, Gabriel Gonzalez, Jonathan Dean, Daniel Hare, Cillian F De Gascun
71IRL85733	hCoV-19/Ireland/D-NVRL-71IRL85733/2020	EPI_ISL_512101	2020-07-20	UCD National Virus Reference Laboratory	UCD National Virus Reference Laboratory	Michael Carr, Gabriel Gonzalez, Jonathan Dean, Daniel Hare, Cillian F De Gascun
71IRL85745	hCoV-19/Ireland/KE-NVRL-71IRL85745/2020	EPI_ISL_512102	2020-07-20	UCD National Virus Reference Laboratory	UCD National Virus Reference Laboratory	Michael Carr, Gabriel Gonzalez, Jonathan Dean, Daniel Hare, Cillian F De Gascun
71IRL67942	hCoV-19/Ireland/KE-NVRL-71IRL67942/2020	EPI_ISL_512087	2020-07-21	UCD National Virus Reference Laboratory	UCD National Virus Reference Laboratory	Michael Carr, Gabriel Gonzalez, Jonathan Dean, Daniel Hare, Cillian F De Gascun
71IRL72426	hCoV-19/Ireland/KE-NVRL-71IRL72426/2020	EPI_ISL_512090	2020-07-22	UCD National Virus Reference Laboratory	UCD National Virus Reference Laboratory	Michael Carr, Gabriel Gonzalez, Jonathan Dean, Daniel Hare, Cillian F De Gascun
71IRL74566	hCoV-19/Ireland/KE-NVRL-71IRL74566/2020	EPI_ISL_512091	2020-07-22	UCD National Virus Reference Laboratory	UCD National Virus Reference Laboratory	Michael Carr, Gabriel Gonzalez, Jonathan Dean, Daniel Hare, Cillian F De Gascun
71IRL72075	hCoV-19/Ireland/MH-NVRL-71IRL72075/2020	EPI_ISL_512088	2020-07-22	UCD National Virus Reference Laboratory	UCD National Virus Reference Laboratory	Michael Carr, Gabriel Gonzalez, Jonathan Dean, Daniel Hare, Cillian F De Gascun
71IRL77106	hCoV-19/Ireland/CO-NVRL-71IRL77106/2020	EPI_ISL_512093	2020-07-23	UCD National Virus Reference Laboratory	UCD National Virus Reference Laboratory	Michael Carr, Gabriel Gonzalez, Jonathan Dean, Daniel Hare, Cillian F De Gascun
71IRL72362	hCoV-19/Ireland/D-NVRL-71IRL72362/2020	EPI_ISL_512089	2020-07-23	UCD National Virus Reference Laboratory	UCD National Virus Reference Laboratory	Michael Carr, Gabriel Gonzalez, Jonathan Dean, Daniel Hare, Cillian F De Gascun
71IRL74709	hCoV-19/Ireland/D-NVRL-71IRL74709/2020	EPI_ISL_512092	2020-07-23	UCD National Virus Reference Laboratory	UCD National Virus Reference Laboratory	Michael Carr, Gabriel Gonzalez, Jonathan Dean, Daniel Hare, Cillian F De Gascun
71IRL79618	hCoV-19/Ireland/D-NVRL-71IRL79618/2020	EPI_ISL_512094	2020-07-23	UCD National Virus Reference Laboratory	UCD National Virus Reference Laboratory	Michael Carr, Gabriel Gonzalez, Jonathan Dean, Daniel Hare, Cillian F De Gascun
71IRL79659	hCoV-19/Ireland/D-NVRL-71IRL79659/2020	EPI_ISL_512095	2020-07-23	UCD National Virus Reference Laboratory	UCD National Virus Reference Laboratory	Michael Carr, Gabriel Gonzalez, Jonathan Dean, Daniel Hare, Cillian F De Gascun
71IRL79808	hCoV-19/Ireland/D-NVRL-71IRL79808/2020	EPI_ISL_512096	2020-07-23	UCD National Virus Reference Laboratory	UCD National Virus Reference Laboratory	Michael Carr, Gabriel Gonzalez, Jonathan Dean, Daniel Hare, Cillian F De Gascun
71IRL82463	hCoV-19/Ireland/CO-NVRL-71IRL82463/2020	EPI_ISL_512100	2020-07-24	UCD National Virus Reference Laboratory	UCD National Virus Reference Laboratory	Michael Carr, Gabriel Gonzalez, Jonathan Dean, Daniel Hare, Cillian F De Gascun
71IRL80058	hCoV-19/Ireland/KE-NVRL-71IRL80058/2020	EPI_ISL_512097	2020-07-24	UCD National Virus Reference Laboratory	UCD National Virus Reference Laboratory	Michael Carr, Gabriel Gonzalez, Jonathan Dean, Daniel Hare, Cillian F De Gascun
71IRL81038	hCoV-19/Ireland/LH-NVRL-71IRL81038/2020	EPI_ISL_512098	2020-07-24	UCD National Virus Reference Laboratory	UCD National Virus Reference Laboratory	Michael Carr, Gabriel Gonzalez, Jonathan Dean, Daniel Hare, Cillian F De Gascun
71IRL81151	hCoV-19/Ireland/LS-NVRL-71IRL81151/2020	EPI_ISL_512099	2020-07-24	UCD National Virus Reference Laboratory	UCD National Virus Reference Laboratory	Michael Carr, Gabriel Gonzalez, Jonathan Dean, Daniel Hare, Cillian F De Gascun
71IRL86818	hCoV-19/Ireland/D-NVRL-71IRL86818/2020	EPI_ISL_512103	2020-07-25	UCD National Virus Reference Laboratory	UCD National Virus Reference Laboratory	Michael Carr, Gabriel Gonzalez, Jonathan Dean, Daniel Hare, Cillian F De Gascun
71IRL86828	hCoV-19/Ireland/D-NVRL-71IRL86828/2020	EPI_ISL_512104	2020-07-25	UCD National Virus Reference Laboratory	UCD National Virus Reference Laboratory	Michael Carr, Gabriel Gonzalez, Jonathan Dean, Daniel Hare, Cillian F De Gascun
71IRL87566	hCoV-19/Ireland/KE-NVRL-71IRL87566/2020	EPI_ISL_512105	2020-07-25	UCD National Virus Reference Laboratory	UCD National Virus Reference Laboratory	Michael Carr, Gabriel Gonzalez, Jonathan Dean, Daniel Hare, Cillian F De Gascun
71IRL87592	hCoV-19/Ireland/KE-NVRL-71IRL87592/2020	EPI_ISL_512106	2020-07-25	UCD National Virus Reference Laboratory	UCD National Virus Reference Laboratory	Michael Carr, Gabriel Gonzalez, Jonathan Dean, Daniel Hare, Cillian F De Gascun
71IRL93650	hCoV-19/Ireland/LS-NVRL-71IRL93650/2020	EPI_ISL_525352	2020-07-28	UCD National Virus Reference Laboratory	UCD National Virus Reference Laboratory	Michael Carr, Gabriel Gonzalez, Jonathan Dean, Daniel Hare, Cillian F De Gascun
71IRL93658	hCoV-19/Ireland/LS-NVRL-71IRL93658/2020	EPI_ISL_525353	2020-07-28	UCD National Virus Reference Laboratory	UCD National Virus Reference Laboratory	Michael Carr, Gabriel Gonzalez, Jonathan Dean, Daniel Hare, Cillian F De Gascun
71IRL93678	hCoV-19/Ireland/LS-NVRL-71IRL93678/2020	EPI_ISL_525355	2020-07-28	UCD National Virus Reference Laboratory	UCD National Virus Reference Laboratory	Michael Carr, Gabriel Gonzalez, Jonathan Dean, Daniel Hare, Cillian F De Gascun
71IRL93664	hCoV-19/Ireland/OY-NVRL-71IRL93664/2020	EPI_ISL_525354	2020-07-28	UCD National Virus Reference Laboratory	UCD National Virus Reference Laboratory	Michael Carr, Gabriel Gonzalez, Jonathan Dean, Daniel Hare, Cillian F De Gascun
71IRL94252	hCoV-19/Ireland/D-NVRL-71IRL94252/2020	EPI_ISL_525358	2020-07-29	UCD National Virus Reference Laboratory	UCD National Virus Reference Laboratory	Michael Carr, Gabriel Gonzalez, Jonathan Dean, Daniel Hare, Cillian F De Gascun
71IRL94359	hCoV-19/Ireland/D-NVRL-71IRL94359/2020	EPI_ISL_525359	2020-07-29	UCD National Virus Reference Laboratory	UCD National Virus Reference Laboratory	Michael Carr, Gabriel Gonzalez, Jonathan Dean, Daniel Hare, Cillian F De Gascun
71IRL94136	hCoV-19/Ireland/KE-NVRL-71IRL94136/2020	EPI_ISL_525356	2020-07-29	UCD National Virus Reference Laboratory	UCD National Virus Reference Laboratory	Michael Carr, Gabriel Gonzalez, Jonathan Dean, Daniel Hare, Cillian F De Gascun
71IRL94145	hCoV-19/Ireland/KE-NVRL-71IRL94145/2020	EPI_ISL_525357	2020-07-29	UCD National Virus Reference Laboratory	UCD National Virus Reference Laboratory	Michael Carr, Gabriel Gonzalez, Jonathan Dean, Daniel Hare, Cillian F De Gascun
71IRL94844	hCoV-19/Ireland/D-NVRL-71IRL94844/2020	EPI_ISL_525362	2020-07-30	UCD National Virus Reference Laboratory	UCD National Virus Reference Laboratory	Michael Carr, Gabriel Gonzalez, Jonathan Dean, Daniel Hare, Cillian F De Gascun
71IRL94983	hCoV-19/Ireland/KE-NVRL-71IRL94983/2020	EPI_ISL_525363	2020-07-30	UCD National Virus Reference Laboratory	UCD National Virus Reference Laboratory	Michael Carr, Gabriel Gonzalez, Jonathan Dean, Daniel Hare, Cillian F De Gascun
71IRL94783	hCoV-19/Ireland/MH-NVRL-71IRL94783/2020	EPI_ISL_525361	2020-07-30	UCD National Virus Reference Laboratory	UCD National Virus Reference Laboratory	Michael Carr, Gabriel Gonzalez, Jonathan Dean, Daniel Hare, Cillian F De Gascun
71IRL94548	hCoV-19/Ireland/OY-NVRL-71IRL94548/2020	EPI_ISL_525360	2020-07-30	UCD National Virus Reference Laboratory	UCD National Virus Reference Laboratory	Michael Carr, Gabriel Gonzalez, Jonathan Dean, Daniel Hare, Cillian F De Gascun
71IRL95471	hCoV-19/Ireland/D-NVRL-71IRL95471/2020	EPI_ISL_525366	2020-07-31	UCD National Virus Reference Laboratory	UCD National Virus Reference Laboratory	Michael Carr, Gabriel Gonzalez, Jonathan Dean, Daniel Hare, Cillian F De Gascun
71IRL95850	hCoV-19/Ireland/D-NVRL-71IRL95850/2020	EPI_ISL_525367	2020-07-31	UCD National Virus Reference Laboratory	UCD National Virus Reference Laboratory	Michael Carr, Gabriel Gonzalez, Jonathan Dean, Daniel Hare, Cillian F De Gascun
71IRL95870	hCoV-19/Ireland/D-NVRL-71IRL95870/2020	EPI_ISL_525368	2020-07-31	UCD National Virus Reference Laboratory	UCD National Virus Reference Laboratory	Michael Carr, Gabriel Gonzalez, Jonathan Dean, Daniel Hare, Cillian F De Gascun
71IRL95259	hCoV-19/Ireland/LH-NVRL-71IRL95259/2020	EPI_ISL_525364	2020-07-31	UCD National Virus Reference Laboratory	UCD National Virus Reference Laboratory	Michael Carr, Gabriel Gonzalez, Jonathan Dean, Daniel Hare, Cillian F De Gascun
71IRL95385	hCoV-19/Ireland/MH-NVRL-71IRL95385/2020	EPI_ISL_525365	2020-07-31	UCD National Virus Reference Laboratory	UCD National Virus Reference Laboratory	Michael Carr, Gabriel Gonzalez, Jonathan Dean, Daniel Hare, Cillian F De Gascun
71IRL95947	hCoV-19/Ireland/WX-NVRL-71IRL95947/2020	EPI_ISL_525369	2020-07-31	UCD National Virus Reference Laboratory	UCD National Virus Reference Laboratory	Michael Carr, Gabriel Gonzalez, Jonathan Dean, Daniel Hare, Cillian F De Gascun
71IRL95961	hCoV-19/Ireland/WX-NVRL-71IRL95961/2020	EPI_ISL_525370	2020-07-31	UCD National Virus Reference Laboratory	UCD National Virus Reference Laboratory	Michael Carr, Gabriel Gonzalez, Jonathan Dean, Daniel Hare, Cillian F De Gascun
71IRL96106	hCoV-19/Ireland/CN-NVRL-71IRL96106/2020	EPI_ISL_525371	2020-08-01	UCD National Virus Reference Laboratory	UCD National Virus Reference Laboratory	Michael Carr, Gabriel Gonzalez, Jonathan Dean, Daniel Hare, Cillian F De Gascun
20IRL05740	hCoV-19/Ireland/D-NVRL-20ILR05740/2020	EPI_ISL_578254	2020-08-01	UCD National Virus Reference Laboratory	UCD National Virus Reference Laboratory	Michael Carr, Gabriel Gonzalez, Jonathan Dean, Daniel Hare, Cillian F De Gascun
20IRL05741	hCoV-19/Ireland/D-NVRL-20ILR05741/2020	EPI_ISL_578255	2020-08-01	UCD National Virus Reference Laboratory	UCD National Virus Reference Laboratory	Michael Carr, Gabriel Gonzalez, Jonathan Dean, Daniel Hare, Cillian F De Gascun
71IRL96127	hCoV-19/Ireland/D-NVRL-71IRL96127/2020	EPI_ISL_525372	2020-08-01	UCD National Virus Reference Laboratory	UCD National Virus Reference Laboratory	Michael Carr, Gabriel Gonzalez, Jonathan Dean, Daniel Hare, Cillian F De Gascun
71IRL96183	hCoV-19/Ireland/D-NVRL-71IRL96183/2020	EPI_ISL_525373	2020-08-01	UCD National Virus Reference Laboratory	UCD National Virus Reference Laboratory	Michael Carr, Gabriel Gonzalez, Jonathan Dean, Daniel Hare, Cillian F De Gascun
71IRL96201	hCoV-19/Ireland/D-NVRL-71IRL96201/2020	EPI_ISL_525374	2020-08-01	UCD National Virus Reference Laboratory	UCD National Virus Reference Laboratory	Michael Carr, Gabriel Gonzalez, Jonathan Dean, Daniel Hare, Cillian F De Gascun
71IRL96304	hCoV-19/Ireland/KE-NVRL-71IRL96304/2020	EPI_ISL_525375	2020-08-01	UCD National Virus Reference Laboratory	UCD National Virus Reference Laboratory	Michael Carr, Gabriel Gonzalez, Jonathan Dean, Daniel Hare, Cillian F De Gascun
71IRL96318	hCoV-19/Ireland/KE-NVRL-71IRL96318/2020	EPI_ISL_525377	2020-08-01	UCD National Virus Reference Laboratory	UCD National Virus Reference Laboratory	Michael Carr, Gabriel Gonzalez, Jonathan Dean, Daniel Hare, Cillian F De Gascun
71IRL96323	hCoV-19/Ireland/KE-NVRL-71IRL96323/2020	EPI_ISL_525378	2020-08-01	UCD National Virus Reference Laboratory	UCD National Virus Reference Laboratory	Michael Carr, Gabriel Gonzalez, Jonathan Dean, Daniel Hare, Cillian F De Gascun
71IRL96341	hCoV-19/Ireland/KE-NVRL-71IRL96341/2020	EPI_ISL_525380	2020-08-01	UCD National Virus Reference Laboratory	UCD National Virus Reference Laboratory	Michael Carr, Gabriel Gonzalez, Jonathan Dean, Daniel Hare, Cillian F De Gascun
71IRL96351	hCoV-19/Ireland/KE-NVRL-71IRL96351/2020	EPI_ISL_525381	2020-08-01	UCD National Virus Reference Laboratory	UCD National Virus Reference Laboratory	Michael Carr, Gabriel Gonzalez, Jonathan Dean, Daniel Hare, Cillian F De Gascun
71IRL96353	hCoV-19/Ireland/KE-NVRL-71IRL96353/2020	EPI_ISL_525382	2020-08-01	UCD National Virus Reference Laboratory	UCD National Virus Reference Laboratory	Michael Carr, Gabriel Gonzalez, Jonathan Dean, Daniel Hare, Cillian F De Gascun
71IRL96356	hCoV-19/Ireland/KE-NVRL-71IRL96356/2020	EPI_ISL_525383	2020-08-01	UCD National Virus Reference Laboratory	UCD National Virus Reference Laboratory	Michael Carr, Gabriel Gonzalez, Jonathan Dean, Daniel Hare, Cillian F De Gascun
71IRL96368	hCoV-19/Ireland/KE-NVRL-71IRL96368/2020	EPI_ISL_525384	2020-08-01	UCD National Virus Reference Laboratory	UCD National Virus Reference Laboratory	Michael Carr, Gabriel Gonzalez, Jonathan Dean, Daniel Hare, Cillian F De Gascun
71IRL96371	hCoV-19/Ireland/KE-NVRL-71IRL96371/2020	EPI_ISL_525385	2020-08-01	UCD National Virus Reference Laboratory	UCD National Virus Reference Laboratory	Michael Carr, Gabriel Gonzalez, Jonathan Dean, Daniel Hare, Cillian F De Gascun
71IRL96376	hCoV-19/Ireland/KE-NVRL-71IRL96376/2020	EPI_ISL_525387	2020-08-01	UCD National Virus Reference Laboratory	UCD National Virus Reference Laboratory	Michael Carr, Gabriel Gonzalez, Jonathan Dean, Daniel Hare, Cillian F De Gascun
71IRL96380	hCoV-19/Ireland/KE-NVRL-71IRL96380/2020	EPI_ISL_525388	2020-08-01	UCD National Virus Reference Laboratory	UCD National Virus Reference Laboratory	Michael Carr, Gabriel Gonzalez, Jonathan Dean, Daniel Hare, Cillian F De Gascun
71IRL96385	hCoV-19/Ireland/KE-NVRL-71IRL96385/2020	EPI_ISL_525389	2020-08-01	UCD National Virus Reference Laboratory	UCD National Virus Reference Laboratory	Michael Carr, Gabriel Gonzalez, Jonathan Dean, Daniel Hare, Cillian F De Gascun
71IRL96316	hCoV-19/Ireland/LS-NVRL-71IRL96316/2020	EPI_ISL_525376	2020-08-01	UCD National Virus Reference Laboratory	UCD National Virus Reference Laboratory	Michael Carr, Gabriel Gonzalez, Jonathan Dean, Daniel Hare, Cillian F De Gascun
71IRL96330	hCoV-19/Ireland/LS-NVRL-71IRL96330/2020	EPI_ISL_525379	2020-08-01	UCD National Virus Reference Laboratory	UCD National Virus Reference Laboratory	Michael Carr, Gabriel Gonzalez, Jonathan Dean, Daniel Hare, Cillian F De Gascun
71IRL96375	hCoV-19/Ireland/LS-NVRL-71IRL96375/2020	EPI_ISL_525386	2020-08-01	UCD National Virus Reference Laboratory	UCD National Virus Reference Laboratory	Michael Carr, Gabriel Gonzalez, Jonathan Dean, Daniel Hare, Cillian F De Gascun
71IRL97553	hCoV-19/Ireland/KE-NVRL-71IRL97553/2020	EPI_ISL_525390	2020-08-02	UCD National Virus Reference Laboratory	UCD National Virus Reference Laboratory	Michael Carr, Gabriel Gonzalez, Jonathan Dean, Daniel Hare, Cillian F De Gascun
71IRL98494	hCoV-19/Ireland/KE-NVRL-71IRL98494/2020	EPI_ISL_525394	2020-08-03	UCD National Virus Reference Laboratory	UCD National Virus Reference Laboratory	Michael Carr, Gabriel Gonzalez, Jonathan Dean, Daniel Hare, Cillian F De Gascun
71IRL98558	hCoV-19/Ireland/KE-NVRL-71IRL98558/2020	EPI_ISL_525395	2020-08-03	UCD National Virus Reference Laboratory	UCD National Virus Reference Laboratory	Michael Carr, Gabriel Gonzalez, Jonathan Dean, Daniel Hare, Cillian F De Gascun
71IRL98572	hCoV-19/Ireland/KE-NVRL-71IRL98572/2020	EPI_ISL_525396	2020-08-03	UCD National Virus Reference Laboratory	UCD National Virus Reference Laboratory	Michael Carr, Gabriel Gonzalez, Jonathan Dean, Daniel Hare, Cillian F De Gascun
71IRL97972	hCoV-19/Ireland/OY-NVRL-71IRL97972/2020	EPI_ISL_525391	2020-08-03	UCD National Virus Reference Laboratory	UCD National Virus Reference Laboratory	Michael Carr, Gabriel Gonzalez, Jonathan Dean, Daniel Hare, Cillian F De Gascun
71IRL97979	hCoV-19/Ireland/OY-NVRL-71IRL97979/2020	EPI_ISL_525392	2020-08-03	UCD National Virus Reference Laboratory	UCD National Virus Reference Laboratory	Michael Carr, Gabriel Gonzalez, Jonathan Dean, Daniel Hare, Cillian F De Gascun
71IRL97997	hCoV-19/Ireland/OY-NVRL-71IRL97997/2020	EPI_ISL_525393	2020-08-03	UCD National Virus Reference Laboratory	UCD National Virus Reference Laboratory	Michael Carr, Gabriel Gonzalez, Jonathan Dean, Daniel Hare, Cillian F De Gascun
72IRL00276	hCoV-19/Ireland/KE-NVRL-72IRL00276/2020	EPI_ISL_525400	2020-08-05	UCD National Virus Reference Laboratory	UCD National Virus Reference Laboratory	Michael Carr, Gabriel Gonzalez, Jonathan Dean, Daniel Hare, Cillian F De Gascun
72IRL00278	hCoV-19/Ireland/KE-NVRL-72IRL00278/2020	EPI_ISL_525401	2020-08-05	UCD National Virus Reference Laboratory	UCD National Virus Reference Laboratory	Michael Carr, Gabriel Gonzalez, Jonathan Dean, Daniel Hare, Cillian F De Gascun
72IRL00289	hCoV-19/Ireland/KE-NVRL-72IRL00289/2020	EPI_ISL_525404	2020-08-05	UCD National Virus Reference Laboratory	UCD National Virus Reference Laboratory	Michael Carr, Gabriel Gonzalez, Jonathan Dean, Daniel Hare, Cillian F De Gascun
72IRL00302	hCoV-19/Ireland/KE-NVRL-72IRL00302/2020	EPI_ISL_525407	2020-08-05	UCD National Virus Reference Laboratory	UCD National Virus Reference Laboratory	Michael Carr, Gabriel Gonzalez, Jonathan Dean, Daniel Hare, Cillian F De Gascun
72IRL00327	hCoV-19/Ireland/KE-NVRL-72IRL00327/2020	EPI_ISL_525414	2020-08-05	UCD National Virus Reference Laboratory	UCD National Virus Reference Laboratory	Michael Carr, Gabriel Gonzalez, Jonathan Dean, Daniel Hare, Cillian F De Gascun
71IRL98729	hCoV-19/Ireland/LS-NVRL-71IRL98729/2020	EPI_ISL_525397	2020-08-05	UCD National Virus Reference Laboratory	UCD National Virus Reference Laboratory	Michael Carr, Gabriel Gonzalez, Jonathan Dean, Daniel Hare, Cillian F De Gascun
72IRL00272	hCoV-19/Ireland/OY-NVRL-72IRL00272/2020	EPI_ISL_525398	2020-08-05	UCD National Virus Reference Laboratory	UCD National Virus Reference Laboratory	Michael Carr, Gabriel Gonzalez, Jonathan Dean, Daniel Hare, Cillian F De Gascun
72IRL00274	hCoV-19/Ireland/OY-NVRL-72IRL00274/2020	EPI_ISL_525399	2020-08-05	UCD National Virus Reference Laboratory	UCD National Virus Reference Laboratory	Michael Carr, Gabriel Gonzalez, Jonathan Dean, Daniel Hare, Cillian F De Gascun
72IRL00287	hCoV-19/Ireland/OY-NVRL-72IRL00287/2020	EPI_ISL_525402	2020-08-05	UCD National Virus Reference Laboratory	UCD National Virus Reference Laboratory	Michael Carr, Gabriel Gonzalez, Jonathan Dean, Daniel Hare, Cillian F De Gascun
72IRL00288	hCoV-19/Ireland/OY-NVRL-72IRL00288/2020	EPI_ISL_525403	2020-08-05	UCD National Virus Reference Laboratory	UCD National Virus Reference Laboratory	Michael Carr, Gabriel Gonzalez, Jonathan Dean, Daniel Hare, Cillian F De Gascun
72IRL00290	hCoV-19/Ireland/OY-NVRL-72IRL00290/2020	EPI_ISL_525405	2020-08-05	UCD National Virus Reference Laboratory	UCD National Virus Reference Laboratory	Michael Carr, Gabriel Gonzalez, Jonathan Dean, Daniel Hare, Cillian F De Gascun
72IRL00293	hCoV-19/Ireland/OY-NVRL-72IRL00293/2020	EPI_ISL_525406	2020-08-05	UCD National Virus Reference Laboratory	UCD National Virus Reference Laboratory	Michael Carr, Gabriel Gonzalez, Jonathan Dean, Daniel Hare, Cillian F De Gascun
72IRL00303	hCoV-19/Ireland/OY-NVRL-72IRL00303/2020	EPI_ISL_525408	2020-08-05	UCD National Virus Reference Laboratory	UCD National Virus Reference Laboratory	Michael Carr, Gabriel Gonzalez, Jonathan Dean, Daniel Hare, Cillian F De Gascun
72IRL00304	hCoV-19/Ireland/OY-NVRL-72IRL00304/2020	EPI_ISL_525409	2020-08-05	UCD National Virus Reference Laboratory	UCD National Virus Reference Laboratory	Michael Carr, Gabriel Gonzalez, Jonathan Dean, Daniel Hare, Cillian F De Gascun
72IRL00307	hCoV-19/Ireland/OY-NVRL-72IRL00307/2020	EPI_ISL_525410	2020-08-05	UCD National Virus Reference Laboratory	UCD National Virus Reference Laboratory	Michael Carr, Gabriel Gonzalez, Jonathan Dean, Daniel Hare, Cillian F De Gascun
72IRL00318	hCoV-19/Ireland/OY-NVRL-72IRL00318/2020	EPI_ISL_525411	2020-08-05	UCD National Virus Reference Laboratory	UCD National Virus Reference Laboratory	Michael Carr, Gabriel Gonzalez, Jonathan Dean, Daniel Hare, Cillian F De Gascun
72IRL00319	hCoV-19/Ireland/OY-NVRL-72IRL00319/2020	EPI_ISL_525412	2020-08-05	UCD National Virus Reference Laboratory	UCD National Virus Reference Laboratory	Michael Carr, Gabriel Gonzalez, Jonathan Dean, Daniel Hare, Cillian F De Gascun
72IRL00323	hCoV-19/Ireland/OY-NVRL-72IRL00323/2020	EPI_ISL_525413	2020-08-05	UCD National Virus Reference Laboratory	UCD National Virus Reference Laboratory	Michael Carr, Gabriel Gonzalez, Jonathan Dean, Daniel Hare, Cillian F De Gascun
72IRL00330	hCoV-19/Ireland/OY-NVRL-72IRL00330/2020	EPI_ISL_525415	2020-08-05	UCD National Virus Reference Laboratory	UCD National Virus Reference Laboratory	Michael Carr, Gabriel Gonzalez, Jonathan Dean, Daniel Hare, Cillian F De Gascun
72IRL00335	hCoV-19/Ireland/OY-NVRL-72IRL00335/2020	EPI_ISL_525416	2020-08-05	UCD National Virus Reference Laboratory	UCD National Virus Reference Laboratory	Michael Carr, Gabriel Gonzalez, Jonathan Dean, Daniel Hare, Cillian F De Gascun
72IRL04484	hCoV-19/Ireland/OY-NVRL-72IRL04484/2020	EPI_ISL_525417	2020-08-08	UCD National Virus Reference Laboratory	UCD National Virus Reference Laboratory	Michael Carr, Gabriel Gonzalez, Jonathan Dean, Daniel Hare, Cillian F De Gascun
72IRL07177	hCoV-19/Ireland/D-NVRL-72IRL07177/2020	EPI_ISL_528440	2020-08-09	UCD National Virus Reference Laboratory	UCD National Virus Reference Laboratory	Michael Carr, Gabriel Gonzalez, Jonathan Dean, Daniel Hare, Cillian F De Gascun
72IRL06223	hCoV-19/Ireland/KE-NVRL-72IRL06223/2020	EPI_ISL_525418	2020-08-09	UCD National Virus Reference Laboratory	UCD National Virus Reference Laboratory	Michael Carr, Gabriel Gonzalez, Jonathan Dean, Daniel Hare, Cillian F De Gascun
72IRL07332	hCoV-19/Ireland/KE-NVRL-72IRL07332/2020	EPI_ISL_528441	2020-08-09	UCD National Virus Reference Laboratory	UCD National Virus Reference Laboratory	Michael Carr, Gabriel Gonzalez, Jonathan Dean, Daniel Hare, Cillian F De Gascun
72IRL07362	hCoV-19/Ireland/KE-NVRL-72IRL07362/2020	EPI_ISL_528442	2020-08-09	UCD National Virus Reference Laboratory	UCD National Virus Reference Laboratory	Michael Carr, Gabriel Gonzalez, Jonathan Dean, Daniel Hare, Cillian F De Gascun
72IRL07419	hCoV-19/Ireland/LK-NVRL-72IRL07419/2020	EPI_ISL_528443	2020-08-09	UCD National Virus Reference Laboratory	UCD National Virus Reference Laboratory	Michael Carr, Gabriel Gonzalez, Jonathan Dean, Daniel Hare, Cillian F De Gascun
72IRL07430	hCoV-19/Ireland/LK-NVRL-72IRL07430/2020	EPI_ISL_528444	2020-08-09	UCD National Virus Reference Laboratory	UCD National Virus Reference Laboratory	Michael Carr, Gabriel Gonzalez, Jonathan Dean, Daniel Hare, Cillian F De Gascun
72IRL07432	hCoV-19/Ireland/LK-NVRL-72IRL07432/2020	EPI_ISL_528445	2020-08-09	UCD National Virus Reference Laboratory	UCD National Virus Reference Laboratory	Michael Carr, Gabriel Gonzalez, Jonathan Dean, Daniel Hare, Cillian F De Gascun
72IRL07564	hCoV-19/Ireland/D-NVRL-72IRL07564/2020	EPI_ISL_528447	2020-08-10	UCD National Virus Reference Laboratory	UCD National Virus Reference Laboratory	Michael Carr, Gabriel Gonzalez, Jonathan Dean, Daniel Hare, Cillian F De Gascun
72IRL08091	hCoV-19/Ireland/KE-NVRL-72IRL08091/2020	EPI_ISL_528454	2020-08-10	UCD National Virus Reference Laboratory	UCD National Virus Reference Laboratory	Michael Carr, Gabriel Gonzalez, Jonathan Dean, Daniel Hare, Cillian F De Gascun
72IRL08190	hCoV-19/Ireland/KE-NVRL-72IRL08190/2020	EPI_ISL_528455	2020-08-10	UCD National Virus Reference Laboratory	UCD National Virus Reference Laboratory	Michael Carr, Gabriel Gonzalez, Jonathan Dean, Daniel Hare, Cillian F De Gascun
72IRL07921	hCoV-19/Ireland/KK-NVRL-72IRL07921/2020	EPI_ISL_528449	2020-08-10	UCD National Virus Reference Laboratory	UCD National Virus Reference Laboratory	Michael Carr, Gabriel Gonzalez, Jonathan Dean, Daniel Hare, Cillian F De Gascun
72IRL07944	hCoV-19/Ireland/KK-NVRL-72IRL07944/2020	EPI_ISL_528450	2020-08-10	UCD National Virus Reference Laboratory	UCD National Virus Reference Laboratory	Michael Carr, Gabriel Gonzalez, Jonathan Dean, Daniel Hare, Cillian F De Gascun
72IRL07961	hCoV-19/Ireland/KK-NVRL-72IRL07961/2020	EPI_ISL_528451	2020-08-10	UCD National Virus Reference Laboratory	UCD National Virus Reference Laboratory	Michael Carr, Gabriel Gonzalez, Jonathan Dean, Daniel Hare, Cillian F De Gascun
72IRL07454	hCoV-19/Ireland/LK-NVRL-72IRL07454/2020	EPI_ISL_528446	2020-08-10	UCD National Virus Reference Laboratory	UCD National Virus Reference Laboratory	Michael Carr, Gabriel Gonzalez, Jonathan Dean, Daniel Hare, Cillian F De Gascun
72IRL07620	hCoV-19/Ireland/OY-NVRL-72IRL07620/2020	EPI_ISL_528448	2020-08-10	UCD National Virus Reference Laboratory	UCD National Virus Reference Laboratory	Michael Carr, Gabriel Gonzalez, Jonathan Dean, Daniel Hare, Cillian F De Gascun
72IRL08037	hCoV-19/Ireland/WD-NVRL-72IRL08037/2020	EPI_ISL_528452	2020-08-10	UCD National Virus Reference Laboratory	UCD National Virus Reference Laboratory	Michael Carr, Gabriel Gonzalez, Jonathan Dean, Daniel Hare, Cillian F De Gascun
72IRL10958	hCoV-19/Ireland/G-NVRL-72IRL10958/2020	EPI_ISL_528459	2020-08-11	UCD National Virus Reference Laboratory	UCD National Virus Reference Laboratory	Michael Carr, Gabriel Gonzalez, Jonathan Dean, Daniel Hare, Cillian F De Gascun
72IRL08314	hCoV-19/Ireland/MH-NVRL-72IRL08314/2020	EPI_ISL_528456	2020-08-11	UCD National Virus Reference Laboratory	UCD National Virus Reference Laboratory	Michael Carr, Gabriel Gonzalez, Jonathan Dean, Daniel Hare, Cillian F De Gascun
72IRL08381	hCoV-19/Ireland/MH-NVRL-72IRL08381/2020	EPI_ISL_528457	2020-08-11	UCD National Virus Reference Laboratory	UCD National Virus Reference Laboratory	Michael Carr, Gabriel Gonzalez, Jonathan Dean, Daniel Hare, Cillian F De Gascun
72IRL08065	hCoV-19/Ireland/RN-NVRL-72IRL08065/2020	EPI_ISL_528453	2020-08-11	UCD National Virus Reference Laboratory	UCD National Virus Reference Laboratory	Michael Carr, Gabriel Gonzalez, Jonathan Dean, Daniel Hare, Cillian F De Gascun
72IRL13311	hCoV-19/Ireland/CO-NVRL-72IRL13311/2020	EPI_ISL_528470	2020-08-12	UCD National Virus Reference Laboratory	UCD National Virus Reference Laboratory	Michael Carr, Gabriel Gonzalez, Jonathan Dean, Daniel Hare, Cillian F De Gascun
72IRL13552	hCoV-19/Ireland/CO-NVRL-72IRL13552/2020	EPI_ISL_528471	2020-08-12	UCD National Virus Reference Laboratory	UCD National Virus Reference Laboratory	Michael Carr, Gabriel Gonzalez, Jonathan Dean, Daniel Hare, Cillian F De Gascun
72IRL12139	hCoV-19/Ireland/D-NVRL-72IRL12139/2020	EPI_ISL_528465	2020-08-12	UCD National Virus Reference Laboratory	UCD National Virus Reference Laboratory	Michael Carr, Gabriel Gonzalez, Jonathan Dean, Daniel Hare, Cillian F De Gascun
72IRL10884	hCoV-19/Ireland/G-NVRL-72IRL10884/2020	EPI_ISL_528458	2020-08-12	UCD National Virus Reference Laboratory	UCD National Virus Reference Laboratory	Michael Carr, Gabriel Gonzalez, Jonathan Dean, Daniel Hare, Cillian F De Gascun
72IRL12562	hCoV-19/Ireland/KE-NVRL-72IRL12562/2020	EPI_ISL_528466	2020-08-12	UCD National Virus Reference Laboratory	UCD National Virus Reference Laboratory	Michael Carr, Gabriel Gonzalez, Jonathan Dean, Daniel Hare, Cillian F De Gascun
72IRL12629	hCoV-19/Ireland/KE-NVRL-72IRL12629/2020	EPI_ISL_528467	2020-08-12	UCD National Virus Reference Laboratory	UCD National Virus Reference Laboratory	Michael Carr, Gabriel Gonzalez, Jonathan Dean, Daniel Hare, Cillian F De Gascun
72IRL12648	hCoV-19/Ireland/KE-NVRL-72IRL12648/2020	EPI_ISL_528468	2020-08-12	UCD National Virus Reference Laboratory	UCD National Virus Reference Laboratory	Michael Carr, Gabriel Gonzalez, Jonathan Dean, Daniel Hare, Cillian F De Gascun
72IRL12662	hCoV-19/Ireland/KE-NVRL-72IRL12662/2020	EPI_ISL_528469	2020-08-12	UCD National Virus Reference Laboratory	UCD National Virus Reference Laboratory	Michael Carr, Gabriel Gonzalez, Jonathan Dean, Daniel Hare, Cillian F De Gascun
72IRL11130	hCoV-19/Ireland/KK-NVRL-72IRL11130/2020	EPI_ISL_528460	2020-08-12	UCD National Virus Reference Laboratory	UCD National Virus Reference Laboratory	Michael Carr, Gabriel Gonzalez, Jonathan Dean, Daniel Hare, Cillian F De Gascun
72IRL11133	hCoV-19/Ireland/KK-NVRL-72IRL11133/2020	EPI_ISL_528461	2020-08-12	UCD National Virus Reference Laboratory	UCD National Virus Reference Laboratory	Michael Carr, Gabriel Gonzalez, Jonathan Dean, Daniel Hare, Cillian F De Gascun
72IRL11143	hCoV-19/Ireland/KK-NVRL-72IRL11143/2020	EPI_ISL_528462	2020-08-12	UCD National Virus Reference Laboratory	UCD National Virus Reference Laboratory	Michael Carr, Gabriel Gonzalez, Jonathan Dean, Daniel Hare, Cillian F De Gascun
72IRL11149	hCoV-19/Ireland/KK-NVRL-72IRL11149/2020	EPI_ISL_528463	2020-08-12	UCD National Virus Reference Laboratory	UCD National Virus Reference Laboratory	Michael Carr, Gabriel Gonzalez, Jonathan Dean, Daniel Hare, Cillian F De Gascun
72IRL11375	hCoV-19/Ireland/KK-NVRL-72IRL11375/2020	EPI_ISL_528464	2020-08-12	UCD National Virus Reference Laboratory	UCD National Virus Reference Laboratory	Michael Carr, Gabriel Gonzalez, Jonathan Dean, Daniel Hare, Cillian F De Gascun
72IRL16602	hCoV-19/Ireland/LK-NVRL-72IRL16602/2020	EPI_ISL_528475	2020-08-12	UCD National Virus Reference Laboratory	UCD National Virus Reference Laboratory	Michael Carr, Gabriel Gonzalez, Jonathan Dean, Daniel Hare, Cillian F De Gascun
72IRL14688	hCoV-19/Ireland/MH-NVRL-72IRL14688/2020	EPI_ISL_528473	2020-08-12	UCD National Virus Reference Laboratory	UCD National Virus Reference Laboratory	Michael Carr, Gabriel Gonzalez, Jonathan Dean, Daniel Hare, Cillian F De Gascun
72IRL14721	hCoV-19/Ireland/MH-NVRL-72IRL14721/2020	EPI_ISL_528474	2020-08-12	UCD National Virus Reference Laboratory	UCD National Virus Reference Laboratory	Michael Carr, Gabriel Gonzalez, Jonathan Dean, Daniel Hare, Cillian F De Gascun
72IRL14394	hCoV-19/Ireland/WD-NVRL-72IRL14394/2020	EPI_ISL_528472	2020-08-12	UCD National Virus Reference Laboratory	UCD National Virus Reference Laboratory	Michael Carr, Gabriel Gonzalez, Jonathan Dean, Daniel Hare, Cillian F De Gascun
72IRL19451	hCoV-19/Ireland/CO-NVRL-72IRL19451/2020	EPI_ISL_528480	2020-08-13	UCD National Virus Reference Laboratory	UCD National Virus Reference Laboratory	Michael Carr, Gabriel Gonzalez, Jonathan Dean, Daniel Hare, Cillian F De Gascun
72IRL19573	hCoV-19/Ireland/CO-NVRL-72IRL19573/2020	EPI_ISL_528481	2020-08-13	UCD National Virus Reference Laboratory	UCD National Virus Reference Laboratory	Michael Carr, Gabriel Gonzalez, Jonathan Dean, Daniel Hare, Cillian F De Gascun
72IRL22409	hCoV-19/Ireland/D-NVRL-72IRL22409/2020	EPI_ISL_528484	2020-08-13	UCD National Virus Reference Laboratory	UCD National Virus Reference Laboratory	Michael Carr, Gabriel Gonzalez, Jonathan Dean, Daniel Hare, Cillian F De Gascun
72IRL19153	hCoV-19/Ireland/KE-NVRL-72IRL19153/2020	EPI_ISL_528479	2020-08-13	UCD National Virus Reference Laboratory	UCD National Virus Reference Laboratory	Michael Carr, Gabriel Gonzalez, Jonathan Dean, Daniel Hare, Cillian F De Gascun
72IRL24485	hCoV-19/Ireland/KE-NVRL-72IRL24485/2020	EPI_ISL_578282	2020-08-13	UCD National Virus Reference Laboratory	UCD National Virus Reference Laboratory	Michael Carr, Gabriel Gonzalez, Jonathan Dean, Daniel Hare, Cillian F De Gascun
72IRL17423	hCoV-19/Ireland/KK-NVRL-72IRL17423/2020	EPI_ISL_528478	2020-08-13	UCD National Virus Reference Laboratory	UCD National Virus Reference Laboratory	Michael Carr, Gabriel Gonzalez, Jonathan Dean, Daniel Hare, Cillian F De Gascun
72IRL21404	hCoV-19/Ireland/KK-NVRL-72IRL21404/2020	EPI_ISL_528483	2020-08-13	UCD National Virus Reference Laboratory	UCD National Virus Reference Laboratory	Michael Carr, Gabriel Gonzalez, Jonathan Dean, Daniel Hare, Cillian F De Gascun
72IRL24802	hCoV-19/Ireland/KK-NVRL-72IRL24802/2020	EPI_ISL_578302	2020-08-13	UCD National Virus Reference Laboratory	UCD National Virus Reference Laboratory	Michael Carr, Gabriel Gonzalez, Jonathan Dean, Daniel Hare, Cillian F De Gascun
72IRL29857	hCoV-19/Ireland/LS-NVRL-72IRL29857/2020	EPI_ISL_578229	2020-08-13	UCD National Virus Reference Laboratory	UCD National Virus Reference Laboratory	Michael Carr, Gabriel Gonzalez, Jonathan Dean, Daniel Hare, Cillian F De Gascun
72IRL21078	hCoV-19/Ireland/MH-NVRL-72IRL21078/2020	EPI_ISL_528482	2020-08-13	UCD National Virus Reference Laboratory	UCD National Virus Reference Laboratory	Michael Carr, Gabriel Gonzalez, Jonathan Dean, Daniel Hare, Cillian F De Gascun
72IRL16822	hCoV-19/Ireland/OY-NVRL-72IRL16822/2020	EPI_ISL_528476	2020-08-13	UCD National Virus Reference Laboratory	UCD National Virus Reference Laboratory	Michael Carr, Gabriel Gonzalez, Jonathan Dean, Daniel Hare, Cillian F De Gascun
72IRL16829	hCoV-19/Ireland/OY-NVRL-72IRL16829/2020	EPI_ISL_528477	2020-08-13	UCD National Virus Reference Laboratory	UCD National Virus Reference Laboratory	Michael Carr, Gabriel Gonzalez, Jonathan Dean, Daniel Hare, Cillian F De Gascun
72IRL32659	hCoV-19/Ireland/CO-NVRL-72IRL32659/2020	EPI_ISL_578249	2020-08-14	UCD National Virus Reference Laboratory	UCD National Virus Reference Laboratory	Michael Carr, Gabriel Gonzalez, Jonathan Dean, Daniel Hare, Cillian F De Gascun
72IRL32188	hCoV-19/Ireland/KK-NVRL-72IRL32188/2020	EPI_ISL_578303	2020-08-14	UCD National Virus Reference Laboratory	UCD National Virus Reference Laboratory	Michael Carr, Gabriel Gonzalez, Jonathan Dean, Daniel Hare, Cillian F De Gascun
72IRL32318	hCoV-19/Ireland/WD-NVRL-72IRL32318/2020	EPI_ISL_578322	2020-08-14	UCD National Virus Reference Laboratory	UCD National Virus Reference Laboratory	Michael Carr, Gabriel Gonzalez, Jonathan Dean, Daniel Hare, Cillian F De Gascun
72IRL32320	hCoV-19/Ireland/WD-NVRL-72IRL32320/2020	EPI_ISL_578323	2020-08-14	UCD National Virus Reference Laboratory	UCD National Virus Reference Laboratory	Michael Carr, Gabriel Gonzalez, Jonathan Dean, Daniel Hare, Cillian F De Gascun
72IRL34583	hCoV-19/Ireland/CE-NVRL-72IRL34583/2020	EPI_ISL_578246	2020-08-15	UCD National Virus Reference Laboratory	UCD National Virus Reference Laboratory	Michael Carr, Gabriel Gonzalez, Jonathan Dean, Daniel Hare, Cillian F De Gascun
72IRL34461	hCoV-19/Ireland/CO-NVRL-72IRL34461/2020	EPI_ISL_578250	2020-08-15	UCD National Virus Reference Laboratory	UCD National Virus Reference Laboratory	Michael Carr, Gabriel Gonzalez, Jonathan Dean, Daniel Hare, Cillian F De Gascun
72IRL33419	hCoV-19/Ireland/D-NVRL-72IRL33419/2020	EPI_ISL_578256	2020-08-15	UCD National Virus Reference Laboratory	UCD National Virus Reference Laboratory	Michael Carr, Gabriel Gonzalez, Jonathan Dean, Daniel Hare, Cillian F De Gascun
72IRL34726	hCoV-19/Ireland/LK-NVRL-72IRL34726/2020	EPI_ISL_578310	2020-08-15	UCD National Virus Reference Laboratory	UCD National Virus Reference Laboratory	Michael Carr, Gabriel Gonzalez, Jonathan Dean, Daniel Hare, Cillian F De Gascun
72IRL33041	hCoV-19/Ireland/WX-NVRL-72IRL33041/2020	EPI_ISL_578230	2020-08-15	UCD National Virus Reference Laboratory	UCD National Virus Reference Laboratory	Michael Carr, Gabriel Gonzalez, Jonathan Dean, Daniel Hare, Cillian F De Gascun
72IRL33055	hCoV-19/Ireland/WX-NVRL-72IRL33055/2020	EPI_ISL_578333	2020-08-15	UCD National Virus Reference Laboratory	UCD National Virus Reference Laboratory	Michael Carr, Gabriel Gonzalez, Jonathan Dean, Daniel Hare, Cillian F De Gascun
72IRL33081	hCoV-19/Ireland/WX-NVRL-72IRL33081/2020	EPI_ISL_578334	2020-08-15	UCD National Virus Reference Laboratory	UCD National Virus Reference Laboratory	Michael Carr, Gabriel Gonzalez, Jonathan Dean, Daniel Hare, Cillian F De Gascun
72IRL36222	hCoV-19/Ireland/D-NVRL-72IRL36222/2020	EPI_ISL_578257	2020-08-17	UCD National Virus Reference Laboratory	UCD National Virus Reference Laboratory	Michael Carr, Gabriel Gonzalez, Jonathan Dean, Daniel Hare, Cillian F De Gascun
72IRL41325	hCoV-19/Ireland/D-NVRL-72IRL41325/2020	EPI_ISL_578258	2020-08-17	UCD National Virus Reference Laboratory	UCD National Virus Reference Laboratory	Michael Carr, Gabriel Gonzalez, Jonathan Dean, Daniel Hare, Cillian F De Gascun
72IRL37291	hCoV-19/Ireland/KE-NVRL-72IRL37291/2020	EPI_ISL_578283	2020-08-17	UCD National Virus Reference Laboratory	UCD National Virus Reference Laboratory	Michael Carr, Gabriel Gonzalez, Jonathan Dean, Daniel Hare, Cillian F De Gascun
72IRL37138	hCoV-19/Ireland/KK-NVRL-72IRL37138/2020	EPI_ISL_578304	2020-08-17	UCD National Virus Reference Laboratory	UCD National Virus Reference Laboratory	Michael Carr, Gabriel Gonzalez, Jonathan Dean, Daniel Hare, Cillian F De Gascun
72IRL37173	hCoV-19/Ireland/KK-NVRL-72IRL37173/2020	EPI_ISL_578305	2020-08-17	UCD National Virus Reference Laboratory	UCD National Virus Reference Laboratory	Michael Carr, Gabriel Gonzalez, Jonathan Dean, Daniel Hare, Cillian F De Gascun
20IRL05743	hCoV-19/Ireland/WD-NVRL-20ILR05743/2020	EPI_ISL_578321	2020-08-17	UCD National Virus Reference Laboratory	UCD National Virus Reference Laboratory	Michael Carr, Gabriel Gonzalez, Jonathan Dean, Daniel Hare, Cillian F De Gascun
20IRL03398	hCoV-19/Ireland/WD-NVRL-20IRL03398/2020	EPI_ISL_578240	2020-08-17	UCD National Virus Reference Laboratory	UCD National Virus Reference Laboratory	Michael Carr, Gabriel Gonzalez, Jonathan Dean, Daniel Hare, Cillian F De Gascun
72IRL38771	hCoV-19/Ireland/D-NVRL-72IRL38771/2020	EPI_ISL_578242	2020-08-18	UCD National Virus Reference Laboratory	UCD National Virus Reference Laboratory	Michael Carr, Gabriel Gonzalez, Jonathan Dean, Daniel Hare, Cillian F De Gascun
72IRL41349	hCoV-19/Ireland/D-NVRL-72IRL41349/2020	EPI_ISL_578232	2020-08-18	UCD National Virus Reference Laboratory	UCD National Virus Reference Laboratory	Michael Carr, Gabriel Gonzalez, Jonathan Dean, Daniel Hare, Cillian F De Gascun
72IRL40595	hCoV-19/Ireland/KK-NVRL-72IRL40595/2020	EPI_ISL_578306	2020-08-18	UCD National Virus Reference Laboratory	UCD National Virus Reference Laboratory	Michael Carr, Gabriel Gonzalez, Jonathan Dean, Daniel Hare, Cillian F De Gascun
72IRL50388	hCoV-19/Ireland/KK-NVRL-72IRL50388/2020	EPI_ISL_578307	2020-08-19	UCD National Virus Reference Laboratory	UCD National Virus Reference Laboratory	Michael Carr, Gabriel Gonzalez, Jonathan Dean, Daniel Hare, Cillian F De Gascun
72IRL47632	hCoV-19/Ireland/KY-NVRL-72IRL47632/2020	EPI_ISL_578219	2020-08-19	UCD National Virus Reference Laboratory	UCD National Virus Reference Laboratory	Michael Carr, Gabriel Gonzalez, Jonathan Dean, Daniel Hare, Cillian F De Gascun
72IRL53006	hCoV-19/Ireland/G-NVRL-72IRL53006/2020	EPI_ISL_578277	2020-08-20	UCD National Virus Reference Laboratory	UCD National Virus Reference Laboratory	Michael Carr, Gabriel Gonzalez, Jonathan Dean, Daniel Hare, Cillian F De Gascun
72IRL51564	hCoV-19/Ireland/OY-NVRL-72IRL51564/2020	EPI_ISL_578317	2020-08-20	UCD National Virus Reference Laboratory	UCD National Virus Reference Laboratory	Michael Carr, Gabriel Gonzalez, Jonathan Dean, Daniel Hare, Cillian F De Gascun
72IRL52688	hCoV-19/Ireland/WD-NVRL-72IRL52688/2020	EPI_ISL_578324	2020-08-20	UCD National Virus Reference Laboratory	UCD National Virus Reference Laboratory	Michael Carr, Gabriel Gonzalez, Jonathan Dean, Daniel Hare, Cillian F De Gascun
72IRL52708	hCoV-19/Ireland/WD-NVRL-72IRL52708/2020	EPI_ISL_578325	2020-08-20	UCD National Virus Reference Laboratory	UCD National Virus Reference Laboratory	Michael Carr, Gabriel Gonzalez, Jonathan Dean, Daniel Hare, Cillian F De Gascun
72IRL52735	hCoV-19/Ireland/WD-NVRL-72IRL52735/2020	EPI_ISL_578227	2020-08-20	UCD National Virus Reference Laboratory	UCD National Virus Reference Laboratory	Michael Carr, Gabriel Gonzalez, Jonathan Dean, Daniel Hare, Cillian F De Gascun
72IRL52747	hCoV-19/Ireland/WD-NVRL-72IRL52747/2020	EPI_ISL_578326	2020-08-20	UCD National Virus Reference Laboratory	UCD National Virus Reference Laboratory	Michael Carr, Gabriel Gonzalez, Jonathan Dean, Daniel Hare, Cillian F De Gascun
72IRL52753	hCoV-19/Ireland/WD-NVRL-72IRL52753/2020	EPI_ISL_578327	2020-08-20	UCD National Virus Reference Laboratory	UCD National Virus Reference Laboratory	Michael Carr, Gabriel Gonzalez, Jonathan Dean, Daniel Hare, Cillian F De Gascun
72IRL52759	hCoV-19/Ireland/WD-NVRL-72IRL52759/2020	EPI_ISL_578235	2020-08-20	UCD National Virus Reference Laboratory	UCD National Virus Reference Laboratory	Michael Carr, Gabriel Gonzalez, Jonathan Dean, Daniel Hare, Cillian F De Gascun
72IRL56952	hCoV-19/Ireland/D-NVRL-72IRL56952/2020	EPI_ISL_578243	2020-08-22	UCD National Virus Reference Laboratory	UCD National Virus Reference Laboratory	Michael Carr, Gabriel Gonzalez, Jonathan Dean, Daniel Hare, Cillian F De Gascun
72IRL57294	hCoV-19/Ireland/KE-NVRL-72IRL57294/2020	EPI_ISL_578205	2020-08-22	UCD National Virus Reference Laboratory	UCD National Virus Reference Laboratory	Michael Carr, Gabriel Gonzalez, Jonathan Dean, Daniel Hare, Cillian F De Gascun
73IRL06905	hCoV-19/Ireland/SO-NVRL-73IRL06905/2020	EPI_ISL_639826	2020-09-02	UCD National Virus Reference Laboratory	UCD National Virus Reference Laboratory	Michael Carr, Gabriel Gonzalez, Jonathan Dean, Daniel Hare, Cillian F De Gascun
73IRL06915	hCoV-19/Ireland/SO-NVRL-73IRL06915/2020	EPI_ISL_639844	2020-09-02	UCD National Virus Reference Laboratory	UCD National Virus Reference Laboratory	Michael Carr, Gabriel Gonzalez, Jonathan Dean, Daniel Hare, Cillian F De Gascun
73IRL22588	hCoV-19/Ireland/CO-NVRL-73IRL22588/2020	EPI_ISL_578251	2020-09-04	UCD National Virus Reference Laboratory	UCD National Virus Reference Laboratory	Michael Carr, Gabriel Gonzalez, Jonathan Dean, Daniel Hare, Cillian F De Gascun
73IRL22642	hCoV-19/Ireland/CO-NVRL-73IRL22642/2020	EPI_ISL_578252	2020-09-04	UCD National Virus Reference Laboratory	UCD National Virus Reference Laboratory	Michael Carr, Gabriel Gonzalez, Jonathan Dean, Daniel Hare, Cillian F De Gascun
72IRL19319	hCoV-19/Ireland/D-NVRL-72IRL19319/2020	EPI_ISL_578210	2020-09-04	UCD National Virus Reference Laboratory	UCD National Virus Reference Laboratory	Michael Carr, Gabriel Gonzalez, Jonathan Dean, Daniel Hare, Cillian F De Gascun
73IRL22417	hCoV-19/Ireland/D-NVRL-73IRL22417/2020	EPI_ISL_578260	2020-09-04	UCD National Virus Reference Laboratory	UCD National Virus Reference Laboratory	Michael Carr, Gabriel Gonzalez, Jonathan Dean, Daniel Hare, Cillian F De Gascun
73IRL20450	hCoV-19/Ireland/G-NVRL-73IRL20450/2020	EPI_ISL_578278	2020-09-04	UCD National Virus Reference Laboratory	UCD National Virus Reference Laboratory	Michael Carr, Gabriel Gonzalez, Jonathan Dean, Daniel Hare, Cillian F De Gascun
73IRL21709	hCoV-19/Ireland/KK-NVRL-73IRL21709/2020	EPI_ISL_578308	2020-09-04	UCD National Virus Reference Laboratory	UCD National Virus Reference Laboratory	Michael Carr, Gabriel Gonzalez, Jonathan Dean, Daniel Hare, Cillian F De Gascun
73IRL18267	hCoV-19/Ireland/LS-NVRL-73IRL18267/2020	EPI_ISL_578226	2020-09-04	UCD National Virus Reference Laboratory	UCD National Virus Reference Laboratory	Michael Carr, Gabriel Gonzalez, Jonathan Dean, Daniel Hare, Cillian F De Gascun
73IRL20015	hCoV-19/Ireland/SO-NVRL-73IRL20015/2020	EPI_ISL_639838	2020-09-04	UCD National Virus Reference Laboratory	UCD National Virus Reference Laboratory	Michael Carr, Gabriel Gonzalez, Jonathan Dean, Daniel Hare, Cillian F De Gascun
73IRL20020	hCoV-19/Ireland/SO-NVRL-73IRL20020/2020	EPI_ISL_639836	2020-09-04	UCD National Virus Reference Laboratory	UCD National Virus Reference Laboratory	Michael Carr, Gabriel Gonzalez, Jonathan Dean, Daniel Hare, Cillian F De Gascun
73IRL20048	hCoV-19/Ireland/SO-NVRL-73IRL20048/2020	EPI_ISL_639833	2020-09-04	UCD National Virus Reference Laboratory	UCD National Virus Reference Laboratory	Michael Carr, Gabriel Gonzalez, Jonathan Dean, Daniel Hare, Cillian F De Gascun
73IRL20290	hCoV-19/Ireland/TA-NVRL-73IRL20290/2020	EPI_ISL_578228	2020-09-04	UCD National Virus Reference Laboratory	UCD National Virus Reference Laboratory	Michael Carr, Gabriel Gonzalez, Jonathan Dean, Daniel Hare, Cillian F De Gascun
73IRL22872	hCoV-19/Ireland/CE-NVRL-73IRL22872/2020	EPI_ISL_578236	2020-09-05	UCD National Virus Reference Laboratory	UCD National Virus Reference Laboratory	Michael Carr, Gabriel Gonzalez, Jonathan Dean, Daniel Hare, Cillian F De Gascun
73IRL25053	hCoV-19/Ireland/D-NVRL-73IRL25053/2020	EPI_ISL_578262	2020-09-05	UCD National Virus Reference Laboratory	UCD National Virus Reference Laboratory	Michael Carr, Gabriel Gonzalez, Jonathan Dean, Daniel Hare, Cillian F De Gascun
73IRL25386	hCoV-19/Ireland/D-NVRL-73IRL25386/2020	EPI_ISL_578264	2020-09-05	UCD National Virus Reference Laboratory	UCD National Virus Reference Laboratory	Michael Carr, Gabriel Gonzalez, Jonathan Dean, Daniel Hare, Cillian F De Gascun
73IRL25422	hCoV-19/Ireland/D-NVRL-73IRL25422/2020	EPI_ISL_578203	2020-09-05	UCD National Virus Reference Laboratory	UCD National Virus Reference Laboratory	Michael Carr, Gabriel Gonzalez, Jonathan Dean, Daniel Hare, Cillian F De Gascun
73IRL25494	hCoV-19/Ireland/D-NVRL-73IRL25494/2020	EPI_ISL_578208	2020-09-05	UCD National Virus Reference Laboratory	UCD National Virus Reference Laboratory	Michael Carr, Gabriel Gonzalez, Jonathan Dean, Daniel Hare, Cillian F De Gascun
73IRL25596	hCoV-19/Ireland/D-NVRL-73IRL25596/2020	EPI_ISL_578265	2020-09-05	UCD National Virus Reference Laboratory	UCD National Virus Reference Laboratory	Michael Carr, Gabriel Gonzalez, Jonathan Dean, Daniel Hare, Cillian F De Gascun
73IRL24800	hCoV-19/Ireland/G-NVRL-73IRL24800/2020	EPI_ISL_578279	2020-09-05	UCD National Virus Reference Laboratory	UCD National Virus Reference Laboratory	Michael Carr, Gabriel Gonzalez, Jonathan Dean, Daniel Hare, Cillian F De Gascun
73IRL25865	hCoV-19/Ireland/KE-NVRL-73IRL25865/2020	EPI_ISL_578209	2020-09-05	UCD National Virus Reference Laboratory	UCD National Virus Reference Laboratory	Michael Carr, Gabriel Gonzalez, Jonathan Dean, Daniel Hare, Cillian F De Gascun
73IRL25972	hCoV-19/Ireland/KE-NVRL-73IRL25972/2020	EPI_ISL_578295	2020-09-05	UCD National Virus Reference Laboratory	UCD National Virus Reference Laboratory	Michael Carr, Gabriel Gonzalez, Jonathan Dean, Daniel Hare, Cillian F De Gascun
73IRL25990	hCoV-19/Ireland/KE-NVRL-73IRL25990/2020	EPI_ISL_578213	2020-09-05	UCD National Virus Reference Laboratory	UCD National Virus Reference Laboratory	Michael Carr, Gabriel Gonzalez, Jonathan Dean, Daniel Hare, Cillian F De Gascun
73IRL24500	hCoV-19/Ireland/LH-NVRL-73IRL24500/2020	EPI_ISL_639857	2020-09-05	UCD National Virus Reference Laboratory	UCD National Virus Reference Laboratory	Michael Carr, Gabriel Gonzalez, Jonathan Dean, Daniel Hare, Cillian F De Gascun
73IRL24523	hCoV-19/Ireland/LH-NVRL-73IRL24523/2020	EPI_ISL_639858	2020-09-05	UCD National Virus Reference Laboratory	UCD National Virus Reference Laboratory	Michael Carr, Gabriel Gonzalez, Jonathan Dean, Daniel Hare, Cillian F De Gascun
73IRL25283	hCoV-19/Ireland/LK-NVRL-73IRL25283/2020	EPI_ISL_578312	2020-09-05	UCD National Virus Reference Laboratory	UCD National Virus Reference Laboratory	Michael Carr, Gabriel Gonzalez, Jonathan Dean, Daniel Hare, Cillian F De Gascun
73IRL23909	hCoV-19/Ireland/WW-NVRL-73IRL23909/2020	EPI_ISL_578328	2020-09-05	UCD National Virus Reference Laboratory	UCD National Virus Reference Laboratory	Michael Carr, Gabriel Gonzalez, Jonathan Dean, Daniel Hare, Cillian F De Gascun
73IRL23922	hCoV-19/Ireland/WW-NVRL-73IRL23922/2020	EPI_ISL_578329	2020-09-05	UCD National Virus Reference Laboratory	UCD National Virus Reference Laboratory	Michael Carr, Gabriel Gonzalez, Jonathan Dean, Daniel Hare, Cillian F De Gascun
73IRL23933	hCoV-19/Ireland/WW-NVRL-73IRL23933/2020	EPI_ISL_578330	2020-09-05	UCD National Virus Reference Laboratory	UCD National Virus Reference Laboratory	Michael Carr, Gabriel Gonzalez, Jonathan Dean, Daniel Hare, Cillian F De Gascun
73IRL26235	hCoV-19/Ireland/CE-NVRL-73IRL26235/2020	EPI_ISL_578248	2020-09-06	UCD National Virus Reference Laboratory	UCD National Virus Reference Laboratory	Michael Carr, Gabriel Gonzalez, Jonathan Dean, Daniel Hare, Cillian F De Gascun
73IRL27298	hCoV-19/Ireland/LH-NVRL-73IRL27298/2020	EPI_ISL_578309	2020-09-06	UCD National Virus Reference Laboratory	UCD National Virus Reference Laboratory	Michael Carr, Gabriel Gonzalez, Jonathan Dean, Daniel Hare, Cillian F De Gascun
73IRL26070	hCoV-19/Ireland/LK-NVRL-73IRL26070/2020	EPI_ISL_578313	2020-09-06	UCD National Virus Reference Laboratory	UCD National Virus Reference Laboratory	Michael Carr, Gabriel Gonzalez, Jonathan Dean, Daniel Hare, Cillian F De Gascun
73IRL28235	hCoV-19/Ireland/LK-NVRL-73IRL28235/2020	EPI_ISL_578315	2020-09-06	UCD National Virus Reference Laboratory	UCD National Virus Reference Laboratory	Michael Carr, Gabriel Gonzalez, Jonathan Dean, Daniel Hare, Cillian F De Gascun
73IRL26415	hCoV-19/Ireland/MH-NVRL-73IRL26415/2020	EPI_ISL_578212	2020-09-06	UCD National Virus Reference Laboratory	UCD National Virus Reference Laboratory	Michael Carr, Gabriel Gonzalez, Jonathan Dean, Daniel Hare, Cillian F De Gascun
73IRL26442	hCoV-19/Ireland/MH-NVRL-73IRL26442/2020	EPI_ISL_578316	2020-09-06	UCD National Virus Reference Laboratory	UCD National Virus Reference Laboratory	Michael Carr, Gabriel Gonzalez, Jonathan Dean, Daniel Hare, Cillian F De Gascun
73IRL32225	hCoV-19/Ireland/D-NVRL-73IRL32225/2020	EPI_ISL_578217	2020-09-07	UCD National Virus Reference Laboratory	UCD National Virus Reference Laboratory	Michael Carr, Gabriel Gonzalez, Jonathan Dean, Daniel Hare, Cillian F De Gascun
73IRL29421	hCoV-19/Ireland/KE-NVRL-73IRL29421/2020	EPI_ISL_578297	2020-09-07	UCD National Virus Reference Laboratory	UCD National Virus Reference Laboratory	Michael Carr, Gabriel Gonzalez, Jonathan Dean, Daniel Hare, Cillian F De Gascun
73IRL29560	hCoV-19/Ireland/KE-NVRL-73IRL29560/2020	EPI_ISL_578298	2020-09-07	UCD National Virus Reference Laboratory	UCD National Virus Reference Laboratory	Michael Carr, Gabriel Gonzalez, Jonathan Dean, Daniel Hare, Cillian F De Gascun
73IRL29826	hCoV-19/Ireland/LH-NVRL-73IRL29826/2020	EPI_ISL_578233	2020-09-07	UCD National Virus Reference Laboratory	UCD National Virus Reference Laboratory	Michael Carr, Gabriel Gonzalez, Jonathan Dean, Daniel Hare, Cillian F De Gascun
73IRL31845	hCoV-19/Ireland/MO-NVRL-73IRL31845/2020	EPI_ISL_578245	2020-09-07	UCD National Virus Reference Laboratory	UCD National Virus Reference Laboratory	Michael Carr, Gabriel Gonzalez, Jonathan Dean, Daniel Hare, Cillian F De Gascun
73IRL30167	hCoV-19/Ireland/OY-NVRL-73IRL30167/2020	EPI_ISL_578318	2020-09-07	UCD National Virus Reference Laboratory	UCD National Virus Reference Laboratory	Michael Carr, Gabriel Gonzalez, Jonathan Dean, Daniel Hare, Cillian F De Gascun
73IRL32924	hCoV-19/Ireland/WD-NVRL-73IRL32924/2020	EPI_ISL_578241	2020-09-07	UCD National Virus Reference Laboratory	UCD National Virus Reference Laboratory	Michael Carr, Gabriel Gonzalez, Jonathan Dean, Daniel Hare, Cillian F De Gascun
73IRL31042	hCoV-19/Ireland/WH-NVRL-73IRL31042/2020	EPI_ISL_578234	2020-09-07	UCD National Virus Reference Laboratory	UCD National Virus Reference Laboratory	Michael Carr, Gabriel Gonzalez, Jonathan Dean, Daniel Hare, Cillian F De Gascun
73IRL29878	hCoV-19/Ireland/WW-NVRL-73IRL29878/2020	EPI_ISL_578331	2020-09-07	UCD National Virus Reference Laboratory	UCD National Virus Reference Laboratory	Michael Carr, Gabriel Gonzalez, Jonathan Dean, Daniel Hare, Cillian F De Gascun
73IRL29932	hCoV-19/Ireland/WW-NVRL-73IRL29932/2020	EPI_ISL_578207	2020-09-07	UCD National Virus Reference Laboratory	UCD National Virus Reference Laboratory	Michael Carr, Gabriel Gonzalez, Jonathan Dean, Daniel Hare, Cillian F De Gascun
73IRL29985	hCoV-19/Ireland/WW-NVRL-73IRL29985/2020	EPI_ISL_578332	2020-09-07	UCD National Virus Reference Laboratory	UCD National Virus Reference Laboratory	Michael Carr, Gabriel Gonzalez, Jonathan Dean, Daniel Hare, Cillian F De Gascun
73IRL34820	hCoV-19/Ireland/D-NVRL-73IRL34820/2020	EPI_ISL_578272	2020-09-08	UCD National Virus Reference Laboratory	UCD National Virus Reference Laboratory	Michael Carr, Gabriel Gonzalez, Jonathan Dean, Daniel Hare, Cillian F De Gascun
73IRL37614	hCoV-19/Ireland/D-NVRL-73IRL37614/2020	EPI_ISL_596903	2020-09-08	UCD National Virus Reference Laboratory	UCD National Virus Reference Laboratory	Michael Carr, Gabriel Gonzalez, Jonathan Dean, Daniel Hare, Cillian F De Gascun
73IRL37625	hCoV-19/Ireland/D-NVRL-73IRL37625/2020	EPI_ISL_596906	2020-09-08	UCD National Virus Reference Laboratory	UCD National Virus Reference Laboratory	Michael Carr, Gabriel Gonzalez, Jonathan Dean, Daniel Hare, Cillian F De Gascun
73IRL38288	hCoV-19/Ireland/D-NVRL-73IRL38288/2020	EPI_ISL_578206	2020-09-08	UCD National Virus Reference Laboratory	UCD National Virus Reference Laboratory	Michael Carr, Gabriel Gonzalez, Jonathan Dean, Daniel Hare, Cillian F De Gascun
73IRL38401	hCoV-19/Ireland/D-NVRL-73IRL38401/2020	EPI_ISL_596894	2020-09-08	UCD National Virus Reference Laboratory	UCD National Virus Reference Laboratory	Michael Carr, Gabriel Gonzalez, Jonathan Dean, Daniel Hare, Cillian F De Gascun
73IRL39585	hCoV-19/Ireland/KY-NVRL-73IRL39585/2020	EPI_ISL_578220	2020-09-08	UCD National Virus Reference Laboratory	UCD National Virus Reference Laboratory	Michael Carr, Gabriel Gonzalez, Jonathan Dean, Daniel Hare, Cillian F De Gascun
73IRL35422	hCoV-19/Ireland/LK-NVRL-73IRL35422/2020	EPI_ISL_596891	2020-09-08	UCD National Virus Reference Laboratory	UCD National Virus Reference Laboratory	Michael Carr, Gabriel Gonzalez, Jonathan Dean, Daniel Hare, Cillian F De Gascun
73IRL45403	hCoV-19/Ireland/OY-NVRL-73IRL45403/2020	EPI_ISL_596889	2020-09-08	UCD National Virus Reference Laboratory	UCD National Virus Reference Laboratory	Michael Carr, Gabriel Gonzalez, Jonathan Dean, Daniel Hare, Cillian F De Gascun
73IRL40054	hCoV-19/Ireland/CO-NVRL-73IRL40054/2020	EPI_ISL_578253	2020-09-09	UCD National Virus Reference Laboratory	UCD National Virus Reference Laboratory	Michael Carr, Gabriel Gonzalez, Jonathan Dean, Daniel Hare, Cillian F De Gascun
73IRL43340	hCoV-19/Ireland/D-NVRL-73IRL43340/2020	EPI_ISL_578204	2020-09-09	UCD National Virus Reference Laboratory	UCD National Virus Reference Laboratory	Michael Carr, Gabriel Gonzalez, Jonathan Dean, Daniel Hare, Cillian F De Gascun
73IRL43808	hCoV-19/Ireland/D-NVRL-73IRL43808/2020	EPI_ISL_578275	2020-09-09	UCD National Virus Reference Laboratory	UCD National Virus Reference Laboratory	Michael Carr, Gabriel Gonzalez, Jonathan Dean, Daniel Hare, Cillian F De Gascun
73IRL40251	hCoV-19/Ireland/LH-NVRL-73IRL40251/2020	EPI_ISL_639859	2020-09-09	UCD National Virus Reference Laboratory	UCD National Virus Reference Laboratory	Michael Carr, Gabriel Gonzalez, Jonathan Dean, Daniel Hare, Cillian F De Gascun
73IRL40264	hCoV-19/Ireland/LH-NVRL-73IRL40264/2020	EPI_ISL_639855	2020-09-09	UCD National Virus Reference Laboratory	UCD National Virus Reference Laboratory	Michael Carr, Gabriel Gonzalez, Jonathan Dean, Daniel Hare, Cillian F De Gascun
73IRL40279	hCoV-19/Ireland/LH-NVRL-73IRL40279/2020	EPI_ISL_639827	2020-09-09	UCD National Virus Reference Laboratory	UCD National Virus Reference Laboratory	Michael Carr, Gabriel Gonzalez, Jonathan Dean, Daniel Hare, Cillian F De Gascun
73IRL41490	hCoV-19/Ireland/LH-NVRL-73IRL41490/2020	EPI_ISL_639856	2020-09-09	UCD National Virus Reference Laboratory	UCD National Virus Reference Laboratory	Michael Carr, Gabriel Gonzalez, Jonathan Dean, Daniel Hare, Cillian F De Gascun
73IRL41493	hCoV-19/Ireland/LH-NVRL-73IRL41493/2020	EPI_ISL_639850	2020-09-09	UCD National Virus Reference Laboratory	UCD National Virus Reference Laboratory	Michael Carr, Gabriel Gonzalez, Jonathan Dean, Daniel Hare, Cillian F De Gascun
73IRL41505	hCoV-19/Ireland/LH-NVRL-73IRL41505/2020	EPI_ISL_596908	2020-09-09	UCD National Virus Reference Laboratory	UCD National Virus Reference Laboratory	Michael Carr, Gabriel Gonzalez, Jonathan Dean, Daniel Hare, Cillian F De Gascun
73IRL41575	hCoV-19/Ireland/LH-NVRL-73IRL41575/2020	EPI_ISL_578211	2020-09-09	UCD National Virus Reference Laboratory	UCD National Virus Reference Laboratory	Michael Carr, Gabriel Gonzalez, Jonathan Dean, Daniel Hare, Cillian F De Gascun
73IRL41576	hCoV-19/Ireland/LH-NVRL-73IRL41576/2020	EPI_ISL_639839	2020-09-09	UCD National Virus Reference Laboratory	UCD National Virus Reference Laboratory	Michael Carr, Gabriel Gonzalez, Jonathan Dean, Daniel Hare, Cillian F De Gascun
73IRL41641	hCoV-19/Ireland/LH-NVRL-73IRL41641/2020	EPI_ISL_639862	2020-09-09	UCD National Virus Reference Laboratory	UCD National Virus Reference Laboratory	Michael Carr, Gabriel Gonzalez, Jonathan Dean, Daniel Hare, Cillian F De Gascun
73IRL41660	hCoV-19/Ireland/LH-NVRL-73IRL41660/2020	EPI_ISL_639848	2020-09-09	UCD National Virus Reference Laboratory	UCD National Virus Reference Laboratory	Michael Carr, Gabriel Gonzalez, Jonathan Dean, Daniel Hare, Cillian F De Gascun
73IRL45358	hCoV-19/Ireland/LH-NVRL-73IRL45358/2020	EPI_ISL_639861	2020-09-09	UCD National Virus Reference Laboratory	UCD National Virus Reference Laboratory	Michael Carr, Gabriel Gonzalez, Jonathan Dean, Daniel Hare, Cillian F De Gascun
73IRL45658	hCoV-19/Ireland/LH-NVRL-73IRL45658/2020	EPI_ISL_596907	2020-09-09	UCD National Virus Reference Laboratory	UCD National Virus Reference Laboratory	Michael Carr, Gabriel Gonzalez, Jonathan Dean, Daniel Hare, Cillian F De Gascun
73IRL44171	hCoV-19/Ireland/OY-NVRL-73IRL44171/2020	EPI_ISL_596896	2020-09-09	UCD National Virus Reference Laboratory	UCD National Virus Reference Laboratory	Michael Carr, Gabriel Gonzalez, Jonathan Dean, Daniel Hare, Cillian F De Gascun
73IRL43192	hCoV-19/Ireland/TA-NVRL-73IRL43192/2020	EPI_ISL_596905	2020-09-09	UCD National Virus Reference Laboratory	UCD National Virus Reference Laboratory	Michael Carr, Gabriel Gonzalez, Jonathan Dean, Daniel Hare, Cillian F De Gascun
73IRL48809	hCoV-19/Ireland/KE-NVRL-73IRL48809/2020	EPI_ISL_596895	2020-09-10	UCD National Virus Reference Laboratory	UCD National Virus Reference Laboratory	Michael Carr, Gabriel Gonzalez, Jonathan Dean, Daniel Hare, Cillian F De Gascun
73IRL52567	hCoV-19/Ireland/WX-NVRL-73IRL52567/2020	EPI_ISL_596898	2020-09-10	UCD National Virus Reference Laboratory	UCD National Virus Reference Laboratory	Michael Carr, Gabriel Gonzalez, Jonathan Dean, Daniel Hare, Cillian F De Gascun
73IRL55350	hCoV-19/Ireland/KE-NVRL-73IRL55350/2020	EPI_ISL_596890	2020-09-11	UCD National Virus Reference Laboratory	UCD National Virus Reference Laboratory	Michael Carr, Gabriel Gonzalez, Jonathan Dean, Daniel Hare, Cillian F De Gascun
73IRL62905	hCoV-19/Ireland/D-NVRL-73IRL62905/2020	EPI_ISL_596893	2020-09-12	UCD National Virus Reference Laboratory	UCD National Virus Reference Laboratory	Michael Carr, Gabriel Gonzalez, Jonathan Dean, Daniel Hare, Cillian F De Gascun
73IRL69623	hCoV-19/Ireland/SO-NVRL-73IRL69623/2020	EPI_ISL_639843	2020-09-13	UCD National Virus Reference Laboratory	UCD National Virus Reference Laboratory	Michael Carr, Gabriel Gonzalez, Jonathan Dean, Daniel Hare, Cillian F De Gascun
73IRL69646	hCoV-19/Ireland/SO-NVRL-73IRL69646/2020	EPI_ISL_639845	2020-09-13	UCD National Virus Reference Laboratory	UCD National Virus Reference Laboratory	Michael Carr, Gabriel Gonzalez, Jonathan Dean, Daniel Hare, Cillian F De Gascun
73IRL69650	hCoV-19/Ireland/SO-NVRL-73IRL69650/2020	EPI_ISL_639846	2020-09-13	UCD National Virus Reference Laboratory	UCD National Virus Reference Laboratory	Michael Carr, Gabriel Gonzalez, Jonathan Dean, Daniel Hare, Cillian F De Gascun
73IRL72730	hCoV-19/Ireland/CN-NVRL-73IRL72730/2020	EPI_ISL_639849	2020-09-14	UCD National Virus Reference Laboratory	UCD National Virus Reference Laboratory	Michael Carr, Gabriel Gonzalez, Jonathan Dean, Daniel Hare, Cillian F De Gascun
73IRL70315	hCoV-19/Ireland/LH-NVRL-73IRL70315/2020	EPI_ISL_639860	2020-09-14	UCD National Virus Reference Laboratory	UCD National Virus Reference Laboratory	Michael Carr, Gabriel Gonzalez, Jonathan Dean, Daniel Hare, Cillian F De Gascun
73IRL70320	hCoV-19/Ireland/LH-NVRL-73IRL70320/2020	EPI_ISL_639864	2020-09-14	UCD National Virus Reference Laboratory	UCD National Virus Reference Laboratory	Michael Carr, Gabriel Gonzalez, Jonathan Dean, Daniel Hare, Cillian F De Gascun
73IRL70326	hCoV-19/Ireland/LH-NVRL-73IRL70326/2020	EPI_ISL_639847	2020-09-14	UCD National Virus Reference Laboratory	UCD National Virus Reference Laboratory	Michael Carr, Gabriel Gonzalez, Jonathan Dean, Daniel Hare, Cillian F De Gascun
73IRL70361	hCoV-19/Ireland/LH-NVRL-73IRL70361/2020	EPI_ISL_639852	2020-09-14	UCD National Virus Reference Laboratory	UCD National Virus Reference Laboratory	Michael Carr, Gabriel Gonzalez, Jonathan Dean, Daniel Hare, Cillian F De Gascun
73IRL70372	hCoV-19/Ireland/LH-NVRL-73IRL70372/2020	EPI_ISL_639854	2020-09-14	UCD National Virus Reference Laboratory	UCD National Virus Reference Laboratory	Michael Carr, Gabriel Gonzalez, Jonathan Dean, Daniel Hare, Cillian F De Gascun
73IRL70373	hCoV-19/Ireland/LH-NVRL-73IRL70373/2020	EPI_ISL_639825	2020-09-14	UCD National Virus Reference Laboratory	UCD National Virus Reference Laboratory	Michael Carr, Gabriel Gonzalez, Jonathan Dean, Daniel Hare, Cillian F De Gascun
73IRL70375	hCoV-19/Ireland/LH-NVRL-73IRL70375/2020	EPI_ISL_639841	2020-09-14	UCD National Virus Reference Laboratory	UCD National Virus Reference Laboratory	Michael Carr, Gabriel Gonzalez, Jonathan Dean, Daniel Hare, Cillian F De Gascun
73IRL70403	hCoV-19/Ireland/LH-NVRL-73IRL70403/2020	EPI_ISL_639829	2020-09-14	UCD National Virus Reference Laboratory	UCD National Virus Reference Laboratory	Michael Carr, Gabriel Gonzalez, Jonathan Dean, Daniel Hare, Cillian F De Gascun
73IRL70416	hCoV-19/Ireland/LH-NVRL-73IRL70416/2020	EPI_ISL_639830	2020-09-14	UCD National Virus Reference Laboratory	UCD National Virus Reference Laboratory	Michael Carr, Gabriel Gonzalez, Jonathan Dean, Daniel Hare, Cillian F De Gascun
73IRL72600	hCoV-19/Ireland/LH-NVRL-73IRL72600/2020	EPI_ISL_639837	2020-09-14	UCD National Virus Reference Laboratory	UCD National Virus Reference Laboratory	Michael Carr, Gabriel Gonzalez, Jonathan Dean, Daniel Hare, Cillian F De Gascun
73IRL72673	hCoV-19/Ireland/LH-NVRL-73IRL72673/2020	EPI_ISL_639828	2020-09-14	UCD National Virus Reference Laboratory	UCD National Virus Reference Laboratory	Michael Carr, Gabriel Gonzalez, Jonathan Dean, Daniel Hare, Cillian F De Gascun
73IRL72912	hCoV-19/Ireland/MN-NVRL-73IRL72912/2020	EPI_ISL_639831	2020-09-14	UCD National Virus Reference Laboratory	UCD National Virus Reference Laboratory	Michael Carr, Gabriel Gonzalez, Jonathan Dean, Daniel Hare, Cillian F De Gascun
73IRL72925	hCoV-19/Ireland/MN-NVRL-73IRL72925/2020	EPI_ISL_639835	2020-09-14	UCD National Virus Reference Laboratory	UCD National Virus Reference Laboratory	Michael Carr, Gabriel Gonzalez, Jonathan Dean, Daniel Hare, Cillian F De Gascun
73IRL72886	hCoV-19/Ireland/SO-NVRL-73IRL72886/2020	EPI_ISL_639834	2020-09-14	UCD National Virus Reference Laboratory	UCD National Virus Reference Laboratory	Michael Carr, Gabriel Gonzalez, Jonathan Dean, Daniel Hare, Cillian F De Gascun
73IRL76159	hCoV-19/Ireland/D-NVRL-73IRL76159/2020	EPI_ISL_596892	2020-09-15	UCD National Virus Reference Laboratory	UCD National Virus Reference Laboratory	Michael Carr, Gabriel Gonzalez, Jonathan Dean, Daniel Hare, Cillian F De Gascun
73IRL76160	hCoV-19/Ireland/D-NVRL-73IRL76160/2020	EPI_ISL_596897	2020-09-15	UCD National Virus Reference Laboratory	UCD National Virus Reference Laboratory	Michael Carr, Gabriel Gonzalez, Jonathan Dean, Daniel Hare, Cillian F De Gascun
73IRL76164	hCoV-19/Ireland/D-NVRL-73IRL76164/2020	EPI_ISL_596899	2020-09-15	UCD National Virus Reference Laboratory	UCD National Virus Reference Laboratory	Michael Carr, Gabriel Gonzalez, Jonathan Dean, Daniel Hare, Cillian F De Gascun
73IRL76165	hCoV-19/Ireland/D-NVRL-73IRL76165/2020	EPI_ISL_596900	2020-09-15	UCD National Virus Reference Laboratory	UCD National Virus Reference Laboratory	Michael Carr, Gabriel Gonzalez, Jonathan Dean, Daniel Hare, Cillian F De Gascun
73IRL76166	hCoV-19/Ireland/D-NVRL-73IRL76166/2020	EPI_ISL_596901	2020-09-15	UCD National Virus Reference Laboratory	UCD National Virus Reference Laboratory	Michael Carr, Gabriel Gonzalez, Jonathan Dean, Daniel Hare, Cillian F De Gascun
73IRL76167	hCoV-19/Ireland/D-NVRL-73IRL76167/2020	EPI_ISL_596904	2020-09-15	UCD National Virus Reference Laboratory	UCD National Virus Reference Laboratory	Michael Carr, Gabriel Gonzalez, Jonathan Dean, Daniel Hare, Cillian F De Gascun
73IRL76171	hCoV-19/Ireland/D-NVRL-73IRL76171/2020	EPI_ISL_596902	2020-09-15	UCD National Virus Reference Laboratory	UCD National Virus Reference Laboratory	Michael Carr, Gabriel Gonzalez, Jonathan Dean, Daniel Hare, Cillian F De Gascun
73IRL76176	hCoV-19/Ireland/D-NVRL-73IRL76176/2020	EPI_ISL_596924	2020-09-15	UCD National Virus Reference Laboratory	UCD National Virus Reference Laboratory	Michael Carr, Gabriel Gonzalez, Jonathan Dean, Daniel Hare, Cillian F De Gascun
73IRL76180	hCoV-19/Ireland/D-NVRL-73IRL76180/2020	EPI_ISL_596916	2020-09-15	UCD National Virus Reference Laboratory	UCD National Virus Reference Laboratory	Michael Carr, Gabriel Gonzalez, Jonathan Dean, Daniel Hare, Cillian F De Gascun
73IRL76182	hCoV-19/Ireland/D-NVRL-73IRL76182/2020	EPI_ISL_596917	2020-09-15	UCD National Virus Reference Laboratory	UCD National Virus Reference Laboratory	Michael Carr, Gabriel Gonzalez, Jonathan Dean, Daniel Hare, Cillian F De Gascun
73IRL76184	hCoV-19/Ireland/D-NVRL-73IRL76184/2020	EPI_ISL_596921	2020-09-15	UCD National Virus Reference Laboratory	UCD National Virus Reference Laboratory	Michael Carr, Gabriel Gonzalez, Jonathan Dean, Daniel Hare, Cillian F De Gascun
73IRL76188	hCoV-19/Ireland/D-NVRL-73IRL76188/2020	EPI_ISL_596925	2020-09-15	UCD National Virus Reference Laboratory	UCD National Virus Reference Laboratory	Michael Carr, Gabriel Gonzalez, Jonathan Dean, Daniel Hare, Cillian F De Gascun
73IRL76194	hCoV-19/Ireland/D-NVRL-73IRL76194/2020	EPI_ISL_596911	2020-09-15	UCD National Virus Reference Laboratory	UCD National Virus Reference Laboratory	Michael Carr, Gabriel Gonzalez, Jonathan Dean, Daniel Hare, Cillian F De Gascun
73IRL76207	hCoV-19/Ireland/D-NVRL-73IRL76207/2020	EPI_ISL_596909	2020-09-15	UCD National Virus Reference Laboratory	UCD National Virus Reference Laboratory	Michael Carr, Gabriel Gonzalez, Jonathan Dean, Daniel Hare, Cillian F De Gascun
73IRL76208	hCoV-19/Ireland/D-NVRL-73IRL76208/2020	EPI_ISL_596926	2020-09-15	UCD National Virus Reference Laboratory	UCD National Virus Reference Laboratory	Michael Carr, Gabriel Gonzalez, Jonathan Dean, Daniel Hare, Cillian F De Gascun
73IRL76233	hCoV-19/Ireland/D-NVRL-73IRL76233/2020	EPI_ISL_596913	2020-09-15	UCD National Virus Reference Laboratory	UCD National Virus Reference Laboratory	Michael Carr, Gabriel Gonzalez, Jonathan Dean, Daniel Hare, Cillian F De Gascun
73IRL78912	hCoV-19/Ireland/KE-NVRL-73IRL78912/2020	EPI_ISL_596918	2020-09-15	UCD National Virus Reference Laboratory	UCD National Virus Reference Laboratory	Michael Carr, Gabriel Gonzalez, Jonathan Dean, Daniel Hare, Cillian F De Gascun
73IRL83928	hCoV-19/Ireland/KY-NVRL-73IRL83928/2020	EPI_ISL_596910	2020-09-15	UCD National Virus Reference Laboratory	UCD National Virus Reference Laboratory	Michael Carr, Gabriel Gonzalez, Jonathan Dean, Daniel Hare, Cillian F De Gascun
73IRL80542	hCoV-19/Ireland/LK-NVRL-73IRL80542/2020	EPI_ISL_596912	2020-09-15	UCD National Virus Reference Laboratory	UCD National Virus Reference Laboratory	Michael Carr, Gabriel Gonzalez, Jonathan Dean, Daniel Hare, Cillian F De Gascun
73IRL81470	hCoV-19/Ireland/SO-NVRL-73IRL81470/2020	EPI_ISL_639863	2020-09-15	UCD National Virus Reference Laboratory	UCD National Virus Reference Laboratory	Michael Carr, Gabriel Gonzalez, Jonathan Dean, Daniel Hare, Cillian F De Gascun
73IRL81508	hCoV-19/Ireland/SO-NVRL-73IRL81508/2020	EPI_ISL_639851	2020-09-15	UCD National Virus Reference Laboratory	UCD National Virus Reference Laboratory	Michael Carr, Gabriel Gonzalez, Jonathan Dean, Daniel Hare, Cillian F De Gascun
73IRL22902	hCoV-19/Ireland/CE-NVRL-73IRL22902/2020	EPI_ISL_578247	2020-09-16	UCD National Virus Reference Laboratory	UCD National Virus Reference Laboratory	Michael Carr, Gabriel Gonzalez, Jonathan Dean, Daniel Hare, Cillian F De Gascun
73IRL14028	hCoV-19/Ireland/D-NVRL-73IRL14028/2020	EPI_ISL_578259	2020-09-16	UCD National Virus Reference Laboratory	UCD National Virus Reference Laboratory	Michael Carr, Gabriel Gonzalez, Jonathan Dean, Daniel Hare, Cillian F De Gascun
73IRL16670	hCoV-19/Ireland/D-NVRL-73IRL16670/2020	EPI_ISL_578223	2020-09-16	UCD National Virus Reference Laboratory	UCD National Virus Reference Laboratory	Michael Carr, Gabriel Gonzalez, Jonathan Dean, Daniel Hare, Cillian F De Gascun
73IRL22431	hCoV-19/Ireland/D-NVRL-73IRL22431/2020	EPI_ISL_578261	2020-09-16	UCD National Virus Reference Laboratory	UCD National Virus Reference Laboratory	Michael Carr, Gabriel Gonzalez, Jonathan Dean, Daniel Hare, Cillian F De Gascun
73IRL25093	hCoV-19/Ireland/D-NVRL-73IRL25093/2020	EPI_ISL_578263	2020-09-16	UCD National Virus Reference Laboratory	UCD National Virus Reference Laboratory	Michael Carr, Gabriel Gonzalez, Jonathan Dean, Daniel Hare, Cillian F De Gascun
73IRL26673	hCoV-19/Ireland/D-NVRL-73IRL26673/2020	EPI_ISL_578266	2020-09-16	UCD National Virus Reference Laboratory	UCD National Virus Reference Laboratory	Michael Carr, Gabriel Gonzalez, Jonathan Dean, Daniel Hare, Cillian F De Gascun
73IRL26677	hCoV-19/Ireland/D-NVRL-73IRL26677/2020	EPI_ISL_578224	2020-09-16	UCD National Virus Reference Laboratory	UCD National Virus Reference Laboratory	Michael Carr, Gabriel Gonzalez, Jonathan Dean, Daniel Hare, Cillian F De Gascun
73IRL27308	hCoV-19/Ireland/D-NVRL-73IRL27308/2020	EPI_ISL_578267	2020-09-16	UCD National Virus Reference Laboratory	UCD National Virus Reference Laboratory	Michael Carr, Gabriel Gonzalez, Jonathan Dean, Daniel Hare, Cillian F De Gascun
73IRL27703	hCoV-19/Ireland/D-NVRL-73IRL27703/2020	EPI_ISL_578268	2020-09-16	UCD National Virus Reference Laboratory	UCD National Virus Reference Laboratory	Michael Carr, Gabriel Gonzalez, Jonathan Dean, Daniel Hare, Cillian F De Gascun
73IRL27709	hCoV-19/Ireland/D-NVRL-73IRL27709/2020	EPI_ISL_578269	2020-09-16	UCD National Virus Reference Laboratory	UCD National Virus Reference Laboratory	Michael Carr, Gabriel Gonzalez, Jonathan Dean, Daniel Hare, Cillian F De Gascun
73IRL27757	hCoV-19/Ireland/D-NVRL-73IRL27757/2020	EPI_ISL_578270	2020-09-16	UCD National Virus Reference Laboratory	UCD National Virus Reference Laboratory	Michael Carr, Gabriel Gonzalez, Jonathan Dean, Daniel Hare, Cillian F De Gascun
73IRL27788	hCoV-19/Ireland/D-NVRL-73IRL27788/2020	EPI_ISL_578271	2020-09-16	UCD National Virus Reference Laboratory	UCD National Virus Reference Laboratory	Michael Carr, Gabriel Gonzalez, Jonathan Dean, Daniel Hare, Cillian F De Gascun
73IRL37632	hCoV-19/Ireland/D-NVRL-73IRL37632/2020	EPI_ISL_578273	2020-09-16	UCD National Virus Reference Laboratory	UCD National Virus Reference Laboratory	Michael Carr, Gabriel Gonzalez, Jonathan Dean, Daniel Hare, Cillian F De Gascun
73IRL37653	hCoV-19/Ireland/D-NVRL-73IRL37653/2020	EPI_ISL_578231	2020-09-16	UCD National Virus Reference Laboratory	UCD National Virus Reference Laboratory	Michael Carr, Gabriel Gonzalez, Jonathan Dean, Daniel Hare, Cillian F De Gascun
73IRL38296	hCoV-19/Ireland/D-NVRL-73IRL38296/2020	EPI_ISL_578274	2020-09-16	UCD National Virus Reference Laboratory	UCD National Virus Reference Laboratory	Michael Carr, Gabriel Gonzalez, Jonathan Dean, Daniel Hare, Cillian F De Gascun
73IRL84977	hCoV-19/Ireland/D-NVRL-73IRL84977/2020	EPI_ISL_596920	2020-09-16	UCD National Virus Reference Laboratory	UCD National Virus Reference Laboratory	Michael Carr, Gabriel Gonzalez, Jonathan Dean, Daniel Hare, Cillian F De Gascun
73IRL85097	hCoV-19/Ireland/D-NVRL-73IRL85097/2020	EPI_ISL_596914	2020-09-16	UCD National Virus Reference Laboratory	UCD National Virus Reference Laboratory	Michael Carr, Gabriel Gonzalez, Jonathan Dean, Daniel Hare, Cillian F De Gascun
73IRL86995	hCoV-19/Ireland/D-NVRL-73IRL86995/2020	EPI_ISL_596915	2020-09-16	UCD National Virus Reference Laboratory	UCD National Virus Reference Laboratory	Michael Carr, Gabriel Gonzalez, Jonathan Dean, Daniel Hare, Cillian F De Gascun
73IRL92397	hCoV-19/Ireland/D-NVRL-73IRL92397/2020	EPI_ISL_596923	2020-09-16	UCD National Virus Reference Laboratory	UCD National Virus Reference Laboratory	Michael Carr, Gabriel Gonzalez, Jonathan Dean, Daniel Hare, Cillian F De Gascun
73IRL93118	hCoV-19/Ireland/D-NVRL-73IRL93118/2020	EPI_ISL_596919	2020-09-16	UCD National Virus Reference Laboratory	UCD National Virus Reference Laboratory	Michael Carr, Gabriel Gonzalez, Jonathan Dean, Daniel Hare, Cillian F De Gascun
73IRL28112	hCoV-19/Ireland/G-NVRL-73IRL28112/2020	EPI_ISL_578280	2020-09-16	UCD National Virus Reference Laboratory	UCD National Virus Reference Laboratory	Michael Carr, Gabriel Gonzalez, Jonathan Dean, Daniel Hare, Cillian F De Gascun
73IRL28287	hCoV-19/Ireland/G-NVRL-73IRL28287/2020	EPI_ISL_578281	2020-09-16	UCD National Virus Reference Laboratory	UCD National Virus Reference Laboratory	Michael Carr, Gabriel Gonzalez, Jonathan Dean, Daniel Hare, Cillian F De Gascun
72IRL76432	hCoV-19/Ireland/KE-NVRL-72IRL76432/2020	EPI_ISL_578284	2020-09-16	UCD National Virus Reference Laboratory	UCD National Virus Reference Laboratory	Michael Carr, Gabriel Gonzalez, Jonathan Dean, Daniel Hare, Cillian F De Gascun
73IRL13506	hCoV-19/Ireland/KE-NVRL-73IRL13506/2020	EPI_ISL_578285	2020-09-16	UCD National Virus Reference Laboratory	UCD National Virus Reference Laboratory	Michael Carr, Gabriel Gonzalez, Jonathan Dean, Daniel Hare, Cillian F De Gascun
73IRL13510	hCoV-19/Ireland/KE-NVRL-73IRL13510/2020	EPI_ISL_578286	2020-09-16	UCD National Virus Reference Laboratory	UCD National Virus Reference Laboratory	Michael Carr, Gabriel Gonzalez, Jonathan Dean, Daniel Hare, Cillian F De Gascun
73IRL13512	hCoV-19/Ireland/KE-NVRL-73IRL13512/2020	EPI_ISL_578287	2020-09-16	UCD National Virus Reference Laboratory	UCD National Virus Reference Laboratory	Michael Carr, Gabriel Gonzalez, Jonathan Dean, Daniel Hare, Cillian F De Gascun
73IRL13514	hCoV-19/Ireland/KE-NVRL-73IRL13514/2020	EPI_ISL_578288	2020-09-16	UCD National Virus Reference Laboratory	UCD National Virus Reference Laboratory	Michael Carr, Gabriel Gonzalez, Jonathan Dean, Daniel Hare, Cillian F De Gascun
73IRL13515	hCoV-19/Ireland/KE-NVRL-73IRL13515/2020	EPI_ISL_578289	2020-09-16	UCD National Virus Reference Laboratory	UCD National Virus Reference Laboratory	Michael Carr, Gabriel Gonzalez, Jonathan Dean, Daniel Hare, Cillian F De Gascun
73IRL13837	hCoV-19/Ireland/KE-NVRL-73IRL13837/2020	EPI_ISL_578290	2020-09-16	UCD National Virus Reference Laboratory	UCD National Virus Reference Laboratory	Michael Carr, Gabriel Gonzalez, Jonathan Dean, Daniel Hare, Cillian F De Gascun
73IRL23016	hCoV-19/Ireland/KE-NVRL-73IRL23016/2020	EPI_ISL_578291	2020-09-16	UCD National Virus Reference Laboratory	UCD National Virus Reference Laboratory	Michael Carr, Gabriel Gonzalez, Jonathan Dean, Daniel Hare, Cillian F De Gascun
73IRL25898	hCoV-19/Ireland/KE-NVRL-73IRL25898/2020	EPI_ISL_578292	2020-09-16	UCD National Virus Reference Laboratory	UCD National Virus Reference Laboratory	Michael Carr, Gabriel Gonzalez, Jonathan Dean, Daniel Hare, Cillian F De Gascun
73IRL25939	hCoV-19/Ireland/KE-NVRL-73IRL25939/2020	EPI_ISL_578293	2020-09-16	UCD National Virus Reference Laboratory	UCD National Virus Reference Laboratory	Michael Carr, Gabriel Gonzalez, Jonathan Dean, Daniel Hare, Cillian F De Gascun
73IRL25948	hCoV-19/Ireland/KE-NVRL-73IRL25948/2020	EPI_ISL_578294	2020-09-16	UCD National Virus Reference Laboratory	UCD National Virus Reference Laboratory	Michael Carr, Gabriel Gonzalez, Jonathan Dean, Daniel Hare, Cillian F De Gascun
73IRL28774	hCoV-19/Ireland/KE-NVRL-73IRL28774/2020	EPI_ISL_578215	2020-09-16	UCD National Virus Reference Laboratory	UCD National Virus Reference Laboratory	Michael Carr, Gabriel Gonzalez, Jonathan Dean, Daniel Hare, Cillian F De Gascun
73IRL28817	hCoV-19/Ireland/KE-NVRL-73IRL28817/2020	EPI_ISL_578221	2020-09-16	UCD National Virus Reference Laboratory	UCD National Virus Reference Laboratory	Michael Carr, Gabriel Gonzalez, Jonathan Dean, Daniel Hare, Cillian F De Gascun
73IRL28838	hCoV-19/Ireland/KE-NVRL-73IRL28838/2020	EPI_ISL_578296	2020-09-16	UCD National Virus Reference Laboratory	UCD National Virus Reference Laboratory	Michael Carr, Gabriel Gonzalez, Jonathan Dean, Daniel Hare, Cillian F De Gascun
73IRL28839	hCoV-19/Ireland/KE-NVRL-73IRL28839/2020	EPI_ISL_578225	2020-09-16	UCD National Virus Reference Laboratory	UCD National Virus Reference Laboratory	Michael Carr, Gabriel Gonzalez, Jonathan Dean, Daniel Hare, Cillian F De Gascun
73IRL29510	hCoV-19/Ireland/KE-NVRL-73IRL29510/2020	EPI_ISL_578239	2020-09-16	UCD National Virus Reference Laboratory	UCD National Virus Reference Laboratory	Michael Carr, Gabriel Gonzalez, Jonathan Dean, Daniel Hare, Cillian F De Gascun
73IRL29633	hCoV-19/Ireland/KE-NVRL-73IRL29633/2020	EPI_ISL_578299	2020-09-16	UCD National Virus Reference Laboratory	UCD National Virus Reference Laboratory	Michael Carr, Gabriel Gonzalez, Jonathan Dean, Daniel Hare, Cillian F De Gascun
73IRL40299	hCoV-19/Ireland/KE-NVRL-73IRL40299/2020	EPI_ISL_578300	2020-09-16	UCD National Virus Reference Laboratory	UCD National Virus Reference Laboratory	Michael Carr, Gabriel Gonzalez, Jonathan Dean, Daniel Hare, Cillian F De Gascun
73IRL40357	hCoV-19/Ireland/KE-NVRL-73IRL40357/2020	EPI_ISL_578222	2020-09-16	UCD National Virus Reference Laboratory	UCD National Virus Reference Laboratory	Michael Carr, Gabriel Gonzalez, Jonathan Dean, Daniel Hare, Cillian F De Gascun
73IRL40359	hCoV-19/Ireland/KE-NVRL-73IRL40359/2020	EPI_ISL_578301	2020-09-16	UCD National Virus Reference Laboratory	UCD National Virus Reference Laboratory	Michael Carr, Gabriel Gonzalez, Jonathan Dean, Daniel Hare, Cillian F De Gascun
72IRL77937	hCoV-19/Ireland/LK-NVRL-72IRL77937/2020	EPI_ISL_578311	2020-09-16	UCD National Virus Reference Laboratory	UCD National Virus Reference Laboratory	Michael Carr, Gabriel Gonzalez, Jonathan Dean, Daniel Hare, Cillian F De Gascun
73IRL28138	hCoV-19/Ireland/LK-NVRL-73IRL28138/2020	EPI_ISL_578314	2020-09-16	UCD National Virus Reference Laboratory	UCD National Virus Reference Laboratory	Michael Carr, Gabriel Gonzalez, Jonathan Dean, Daniel Hare, Cillian F De Gascun
73IRL34089	hCoV-19/Ireland/LK-NVRL-73IRL34089/2020	EPI_ISL_578216	2020-09-16	UCD National Virus Reference Laboratory	UCD National Virus Reference Laboratory	Michael Carr, Gabriel Gonzalez, Jonathan Dean, Daniel Hare, Cillian F De Gascun
73IRL15017	hCoV-19/Ireland/MH-NVRL-73IRL15017/2020	EPI_ISL_578218	2020-09-16	UCD National Virus Reference Laboratory	UCD National Virus Reference Laboratory	Michael Carr, Gabriel Gonzalez, Jonathan Dean, Daniel Hare, Cillian F De Gascun
73IRL22943	hCoV-19/Ireland/MH-NVRL-73IRL22943/2020	EPI_ISL_578244	2020-09-16	UCD National Virus Reference Laboratory	UCD National Virus Reference Laboratory	Michael Carr, Gabriel Gonzalez, Jonathan Dean, Daniel Hare, Cillian F De Gascun
73IRL30095	hCoV-19/Ireland/OY-NVRL-73IRL30095/2020	EPI_ISL_578202	2020-09-16	UCD National Virus Reference Laboratory	UCD National Virus Reference Laboratory	Michael Carr, Gabriel Gonzalez, Jonathan Dean, Daniel Hare, Cillian F De Gascun
73IRL87287	hCoV-19/Ireland/OY-NVRL-73IRL87287/2020	EPI_ISL_596927	2020-09-16	UCD National Virus Reference Laboratory	UCD National Virus Reference Laboratory	Michael Carr, Gabriel Gonzalez, Jonathan Dean, Daniel Hare, Cillian F De Gascun
73IRL30532	hCoV-19/Ireland/RN-NVRL-73IRL30532/2020	EPI_ISL_578214	2020-09-16	UCD National Virus Reference Laboratory	UCD National Virus Reference Laboratory	Michael Carr, Gabriel Gonzalez, Jonathan Dean, Daniel Hare, Cillian F De Gascun
73IRL30636	hCoV-19/Ireland/RN-NVRL-73IRL30636/2020	EPI_ISL_578319	2020-09-16	UCD National Virus Reference Laboratory	UCD National Virus Reference Laboratory	Michael Carr, Gabriel Gonzalez, Jonathan Dean, Daniel Hare, Cillian F De Gascun
73IRL88204	hCoV-19/Ireland/RN-NVRL-73IRL88204/2020	EPI_ISL_596922	2020-09-16	UCD National Virus Reference Laboratory	UCD National Virus Reference Laboratory	Michael Carr, Gabriel Gonzalez, Jonathan Dean, Daniel Hare, Cillian F De Gascun
73IRL13569	hCoV-19/Ireland/SO-NVRL-73IRL13569/2020	EPI_ISL_578320	2020-09-16	UCD National Virus Reference Laboratory	UCD National Virus Reference Laboratory	Michael Carr, Gabriel Gonzalez, Jonathan Dean, Daniel Hare, Cillian F De Gascun
74IRL38840	hCoV-19/Ireland/CE-NVRL-74IRL38840/2020	EPI_ISL_732432	2020-09-23	UCD National Virus Reference Laboratory	UCD National Virus Reference Laboratory	Michael Carr, Gabriel Gonzalez, Jonathan Dean, Daniel Hare, Cillian F De Gascun
74IRL52231	hCoV-19/Ireland/CE-NVRL-74IRL52231/2020	EPI_ISL_732517	2020-09-26	UCD National Virus Reference Laboratory	UCD National Virus Reference Laboratory	Michael Carr, Gabriel Gonzalez, Jonathan Dean, Daniel Hare, Cillian F De Gascun
20IRL50451	hCoV-19/Ireland/MN-NVRL-20IRL50451/2020	EPI_ISL_639901	2020-09-29	UCD National Virus Reference Laboratory	UCD National Virus Reference Laboratory	Michael Carr, Gabriel Gonzalez, Jonathan Dean, Daniel Hare, Cillian F De Gascun
20IRL50633	hCoV-19/Ireland/MN-NVRL-20IRL50633/2020	EPI_ISL_639900	2020-09-29	UCD National Virus Reference Laboratory	UCD National Virus Reference Laboratory	Michael Carr, Gabriel Gonzalez, Jonathan Dean, Daniel Hare, Cillian F De Gascun
20IRL50636	hCoV-19/Ireland/MN-NVRL-20IRL50636/2020	EPI_ISL_639899	2020-09-29	UCD National Virus Reference Laboratory	UCD National Virus Reference Laboratory	Michael Carr, Gabriel Gonzalez, Jonathan Dean, Daniel Hare, Cillian F De Gascun
20IRL50683	hCoV-19/Ireland/MN-NVRL-20IRL50683/2020	EPI_ISL_639898	2020-09-29	UCD National Virus Reference Laboratory	UCD National Virus Reference Laboratory	Michael Carr, Gabriel Gonzalez, Jonathan Dean, Daniel Hare, Cillian F De Gascun
20IRL51356	hCoV-19/Ireland/CN-NVRL-20IRL51356/2020	EPI_ISL_639907	2020-09-30	UCD National Virus Reference Laboratory	UCD National Virus Reference Laboratory	Michael Carr, Gabriel Gonzalez, Jonathan Dean, Daniel Hare, Cillian F De Gascun
20IRL51448	hCoV-19/Ireland/CN-NVRL-20IRL51448/2020	EPI_ISL_639905	2020-09-30	UCD National Virus Reference Laboratory	UCD National Virus Reference Laboratory	Michael Carr, Gabriel Gonzalez, Jonathan Dean, Daniel Hare, Cillian F De Gascun
20IRL51127	hCoV-19/Ireland/LH-NVRL-20IRL51127/2020	EPI_ISL_639894	2020-09-30	UCD National Virus Reference Laboratory	UCD National Virus Reference Laboratory	Michael Carr, Gabriel Gonzalez, Jonathan Dean, Daniel Hare, Cillian F De Gascun
20IRL51314	hCoV-19/Ireland/LH-NVRL-20IRL51314/2020	EPI_ISL_639893	2020-09-30	UCD National Virus Reference Laboratory	UCD National Virus Reference Laboratory	Michael Carr, Gabriel Gonzalez, Jonathan Dean, Daniel Hare, Cillian F De Gascun
20IRL51408	hCoV-19/Ireland/MN-NVRL-20IRL51408/2020	EPI_ISL_639906	2020-09-30	UCD National Virus Reference Laboratory	UCD National Virus Reference Laboratory	Michael Carr, Gabriel Gonzalez, Jonathan Dean, Daniel Hare, Cillian F De Gascun
20IRL51449	hCoV-19/Ireland/MN-NVRL-20IRL51449/2020	EPI_ISL_639892	2020-09-30	UCD National Virus Reference Laboratory	UCD National Virus Reference Laboratory	Michael Carr, Gabriel Gonzalez, Jonathan Dean, Daniel Hare, Cillian F De Gascun
20IRL51503	hCoV-19/Ireland/MN-NVRL-20IRL51503/2020	EPI_ISL_639903	2020-09-30	UCD National Virus Reference Laboratory	UCD National Virus Reference Laboratory	Michael Carr, Gabriel Gonzalez, Jonathan Dean, Daniel Hare, Cillian F De Gascun
20IRL51554	hCoV-19/Ireland/MN-NVRL-20IRL51554/2020	EPI_ISL_639902	2020-09-30	UCD National Virus Reference Laboratory	UCD National Virus Reference Laboratory	Michael Carr, Gabriel Gonzalez, Jonathan Dean, Daniel Hare, Cillian F De Gascun
20IRL52333	hCoV-19/Ireland/LH-NVRL-20IRL52333/2020	EPI_ISL_639897	2020-10-01	UCD National Virus Reference Laboratory	UCD National Virus Reference Laboratory	Michael Carr, Gabriel Gonzalez, Jonathan Dean, Daniel Hare, Cillian F De Gascun
20IRL52380	hCoV-19/Ireland/LH-NVRL-20IRL52380/2020	EPI_ISL_639896	2020-10-01	UCD National Virus Reference Laboratory	UCD National Virus Reference Laboratory	Michael Carr, Gabriel Gonzalez, Jonathan Dean, Daniel Hare, Cillian F De Gascun
20IRL52389	hCoV-19/Ireland/LH-NVRL-20IRL52389/2020	EPI_ISL_639895	2020-10-01	UCD National Virus Reference Laboratory	UCD National Virus Reference Laboratory	Michael Carr, Gabriel Gonzalez, Jonathan Dean, Daniel Hare, Cillian F De Gascun
20IRL52459	hCoV-19/Ireland/MN-NVRL-20IRL52459/2020	EPI_ISL_639908	2020-10-01	UCD National Virus Reference Laboratory	UCD National Virus Reference Laboratory	Michael Carr, Gabriel Gonzalez, Jonathan Dean, Daniel Hare, Cillian F De Gascun
20IRL82667	hCoV-19/Ireland/CN-NVRL-20IRL82667/2020	EPI_ISL_639890	2020-10-05	UCD National Virus Reference Laboratory	UCD National Virus Reference Laboratory	Michael Carr, Gabriel Gonzalez, Jonathan Dean, Daniel Hare, Cillian F De Gascun
20IRL82669	hCoV-19/Ireland/CN-NVRL-20IRL82669/2020	EPI_ISL_639889	2020-10-05	UCD National Virus Reference Laboratory	UCD National Virus Reference Laboratory	Michael Carr, Gabriel Gonzalez, Jonathan Dean, Daniel Hare, Cillian F De Gascun
20IRL82677	hCoV-19/Ireland/CN-NVRL-20IRL82677/2020	EPI_ISL_639888	2020-10-05	UCD National Virus Reference Laboratory	UCD National Virus Reference Laboratory	Michael Carr, Gabriel Gonzalez, Jonathan Dean, Daniel Hare, Cillian F De Gascun
20IRL82679	hCoV-19/Ireland/CN-NVRL-20IRL82679/2020	EPI_ISL_639887	2020-10-05	UCD National Virus Reference Laboratory	UCD National Virus Reference Laboratory	Michael Carr, Gabriel Gonzalez, Jonathan Dean, Daniel Hare, Cillian F De Gascun
20IRL82685	hCoV-19/Ireland/CN-NVRL-20IRL82685/2020	EPI_ISL_639886	2020-10-05	UCD National Virus Reference Laboratory	UCD National Virus Reference Laboratory	Michael Carr, Gabriel Gonzalez, Jonathan Dean, Daniel Hare, Cillian F De Gascun
20IRL82698	hCoV-19/Ireland/CN-NVRL-20IRL82698/2020	EPI_ISL_639874	2020-10-05	UCD National Virus Reference Laboratory	UCD National Virus Reference Laboratory	Michael Carr, Gabriel Gonzalez, Jonathan Dean, Daniel Hare, Cillian F De Gascun
20IRL82702	hCoV-19/Ireland/CN-NVRL-20IRL82702/2020	EPI_ISL_639873	2020-10-05	UCD National Virus Reference Laboratory	UCD National Virus Reference Laboratory	Michael Carr, Gabriel Gonzalez, Jonathan Dean, Daniel Hare, Cillian F De Gascun
20IRL82714	hCoV-19/Ireland/CN-NVRL-20IRL82714/2020	EPI_ISL_639872	2020-10-05	UCD National Virus Reference Laboratory	UCD National Virus Reference Laboratory	Michael Carr, Gabriel Gonzalez, Jonathan Dean, Daniel Hare, Cillian F De Gascun
20IRL82733	hCoV-19/Ireland/CN-NVRL-20IRL82733/2020	EPI_ISL_639871	2020-10-05	UCD National Virus Reference Laboratory	UCD National Virus Reference Laboratory	Michael Carr, Gabriel Gonzalez, Jonathan Dean, Daniel Hare, Cillian F De Gascun
20IRL82773	hCoV-19/Ireland/CN-NVRL-20IRL82773/2020	EPI_ISL_639891	2020-10-05	UCD National Virus Reference Laboratory	UCD National Virus Reference Laboratory	Michael Carr, Gabriel Gonzalez, Jonathan Dean, Daniel Hare, Cillian F De Gascun
20IRL82775	hCoV-19/Ireland/CN-NVRL-20IRL82775/2020	EPI_ISL_639870	2020-10-05	UCD National Virus Reference Laboratory	UCD National Virus Reference Laboratory	Michael Carr, Gabriel Gonzalez, Jonathan Dean, Daniel Hare, Cillian F De Gascun
20IRL82783	hCoV-19/Ireland/CN-NVRL-20IRL82783/2020	EPI_ISL_639869	2020-10-05	UCD National Virus Reference Laboratory	UCD National Virus Reference Laboratory	Michael Carr, Gabriel Gonzalez, Jonathan Dean, Daniel Hare, Cillian F De Gascun
20IRL82826	hCoV-19/Ireland/CN-NVRL-20IRL82826/2020	EPI_ISL_639884	2020-10-05	UCD National Virus Reference Laboratory	UCD National Virus Reference Laboratory	Michael Carr, Gabriel Gonzalez, Jonathan Dean, Daniel Hare, Cillian F De Gascun
20IRL82829	hCoV-19/Ireland/CN-NVRL-20IRL82829/2020	EPI_ISL_639904	2020-10-05	UCD National Virus Reference Laboratory	UCD National Virus Reference Laboratory	Michael Carr, Gabriel Gonzalez, Jonathan Dean, Daniel Hare, Cillian F De Gascun
20IRL82841	hCoV-19/Ireland/CN-NVRL-20IRL82841/2020	EPI_ISL_639882	2020-10-05	UCD National Virus Reference Laboratory	UCD National Virus Reference Laboratory	Michael Carr, Gabriel Gonzalez, Jonathan Dean, Daniel Hare, Cillian F De Gascun
20IRL82333	hCoV-19/Ireland/LH-NVRL-20IRL82333/2020	EPI_ISL_639881	2020-10-05	UCD National Virus Reference Laboratory	UCD National Virus Reference Laboratory	Michael Carr, Gabriel Gonzalez, Jonathan Dean, Daniel Hare, Cillian F De Gascun
20IRL82344	hCoV-19/Ireland/LH-NVRL-20IRL82344/2020	EPI_ISL_639880	2020-10-05	UCD National Virus Reference Laboratory	UCD National Virus Reference Laboratory	Michael Carr, Gabriel Gonzalez, Jonathan Dean, Daniel Hare, Cillian F De Gascun
20IRL82456	hCoV-19/Ireland/LH-NVRL-20IRL82456/2020	EPI_ISL_639879	2020-10-05	UCD National Virus Reference Laboratory	UCD National Virus Reference Laboratory	Michael Carr, Gabriel Gonzalez, Jonathan Dean, Daniel Hare, Cillian F De Gascun
20IRL82457	hCoV-19/Ireland/LH-NVRL-20IRL82457/2020	EPI_ISL_639878	2020-10-05	UCD National Virus Reference Laboratory	UCD National Virus Reference Laboratory	Michael Carr, Gabriel Gonzalez, Jonathan Dean, Daniel Hare, Cillian F De Gascun
20IRL82247	hCoV-19/Ireland/MH-NVRL-20IRL82247/2020	EPI_ISL_639883	2020-10-05	UCD National Virus Reference Laboratory	UCD National Virus Reference Laboratory	Michael Carr, Gabriel Gonzalez, Jonathan Dean, Daniel Hare, Cillian F De Gascun
20IRL82578	hCoV-19/Ireland/MH-NVRL-20IRL82578/2020	EPI_ISL_639876	2020-10-05	UCD National Virus Reference Laboratory	UCD National Virus Reference Laboratory	Michael Carr, Gabriel Gonzalez, Jonathan Dean, Daniel Hare, Cillian F De Gascun
20IRL82653	hCoV-19/Ireland/MH-NVRL-20IRL82653/2020	EPI_ISL_639875	2020-10-05	UCD National Virus Reference Laboratory	UCD National Virus Reference Laboratory	Michael Carr, Gabriel Gonzalez, Jonathan Dean, Daniel Hare, Cillian F De Gascun
20IRL82514	hCoV-19/Ireland/MN-NVRL-20IRL82514/2020	EPI_ISL_639877	2020-10-05	UCD National Virus Reference Laboratory	UCD National Virus Reference Laboratory	Michael Carr, Gabriel Gonzalez, Jonathan Dean, Daniel Hare, Cillian F De Gascun
20IRL82789	hCoV-19/Ireland/MN-NVRL-20IRL82789/2020	EPI_ISL_639868	2020-10-05	UCD National Virus Reference Laboratory	UCD National Virus Reference Laboratory	Michael Carr, Gabriel Gonzalez, Jonathan Dean, Daniel Hare, Cillian F De Gascun
20IRL82802	hCoV-19/Ireland/MN-NVRL-20IRL82802/2020	EPI_ISL_639867	2020-10-05	UCD National Virus Reference Laboratory	UCD National Virus Reference Laboratory	Michael Carr, Gabriel Gonzalez, Jonathan Dean, Daniel Hare, Cillian F De Gascun
20IRL82803	hCoV-19/Ireland/MN-NVRL-20IRL82803/2020	EPI_ISL_639866	2020-10-05	UCD National Virus Reference Laboratory	UCD National Virus Reference Laboratory	Michael Carr, Gabriel Gonzalez, Jonathan Dean, Daniel Hare, Cillian F De Gascun
75IRL23243	hCoV-19/Ireland/CO-NVRL-75IRL23243/2020	EPI_ISL_671868	2020-10-06	UCD National Virus Reference Laboratory	UCD National Virus Reference Laboratory	Michael Carr, Gabriel Gonzalez, Jonathan Dean, Daniel Hare, Cillian F De Gascun
75IRL23254	hCoV-19/Ireland/CO-NVRL-75IRL23254/2020	EPI_ISL_671869	2020-10-06	UCD National Virus Reference Laboratory	UCD National Virus Reference Laboratory	Michael Carr, Gabriel Gonzalez, Jonathan Dean, Daniel Hare, Cillian F De Gascun
75IRL24656	hCoV-19/Ireland/CO-NVRL-75IRL24656/2020	EPI_ISL_671870	2020-10-06	UCD National Virus Reference Laboratory	UCD National Virus Reference Laboratory	Michael Carr, Gabriel Gonzalez, Jonathan Dean, Daniel Hare, Cillian F De Gascun
75IRL24658	hCoV-19/Ireland/CO-NVRL-75IRL24658/2020	EPI_ISL_671871	2020-10-06	UCD National Virus Reference Laboratory	UCD National Virus Reference Laboratory	Michael Carr, Gabriel Gonzalez, Jonathan Dean, Daniel Hare, Cillian F De Gascun
75IRL19162	hCoV-19/Ireland/LH-NVRL-75IRL19162/2020	EPI_ISL_671911	2020-10-06	UCD National Virus Reference Laboratory	UCD National Virus Reference Laboratory	Michael Carr, Gabriel Gonzalez, Jonathan Dean, Daniel Hare, Cillian F De Gascun
75IRL19164	hCoV-19/Ireland/LH-NVRL-75IRL19164/2020	EPI_ISL_671912	2020-10-06	UCD National Virus Reference Laboratory	UCD National Virus Reference Laboratory	Michael Carr, Gabriel Gonzalez, Jonathan Dean, Daniel Hare, Cillian F De Gascun
75IRL19170	hCoV-19/Ireland/LH-NVRL-75IRL19170/2020	EPI_ISL_671913	2020-10-06	UCD National Virus Reference Laboratory	UCD National Virus Reference Laboratory	Michael Carr, Gabriel Gonzalez, Jonathan Dean, Daniel Hare, Cillian F De Gascun
75IRL23364	hCoV-19/Ireland/LK-NVRL-75IRL23364/2020	EPI_ISL_671914	2020-10-06	UCD National Virus Reference Laboratory	UCD National Virus Reference Laboratory	Michael Carr, Gabriel Gonzalez, Jonathan Dean, Daniel Hare, Cillian F De Gascun
75IRL23376	hCoV-19/Ireland/LK-NVRL-75IRL23376/2020	EPI_ISL_671915	2020-10-06	UCD National Virus Reference Laboratory	UCD National Virus Reference Laboratory	Michael Carr, Gabriel Gonzalez, Jonathan Dean, Daniel Hare, Cillian F De Gascun
75IRL23491	hCoV-19/Ireland/LK-NVRL-75IRL23491/2020	EPI_ISL_671916	2020-10-06	UCD National Virus Reference Laboratory	UCD National Virus Reference Laboratory	Michael Carr, Gabriel Gonzalez, Jonathan Dean, Daniel Hare, Cillian F De Gascun
75IRL23066	hCoV-19/Ireland/RN-NVRL-75IRL23066/2020	EPI_ISL_671928	2020-10-06	UCD National Virus Reference Laboratory	UCD National Virus Reference Laboratory	Michael Carr, Gabriel Gonzalez, Jonathan Dean, Daniel Hare, Cillian F De Gascun
75IRL23335	hCoV-19/Ireland/SO-NVRL-75IRL23335/2020	EPI_ISL_671930	2020-10-06	UCD National Virus Reference Laboratory	UCD National Virus Reference Laboratory	Michael Carr, Gabriel Gonzalez, Jonathan Dean, Daniel Hare, Cillian F De Gascun
75IRL33549	hCoV-19/Ireland/CE-NVRL-75IRL33549/2020	EPI_ISL_671864	2020-10-07	UCD National Virus Reference Laboratory	UCD National Virus Reference Laboratory	Michael Carr, Gabriel Gonzalez, Jonathan Dean, Daniel Hare, Cillian F De Gascun
75IRL32904	hCoV-19/Ireland/CO-NVRL-75IRL32904/2020	EPI_ISL_671872	2020-10-07	UCD National Virus Reference Laboratory	UCD National Virus Reference Laboratory	Michael Carr, Gabriel Gonzalez, Jonathan Dean, Daniel Hare, Cillian F De Gascun
75IRL33101	hCoV-19/Ireland/CO-NVRL-75IRL33101/2020	EPI_ISL_671873	2020-10-07	UCD National Virus Reference Laboratory	UCD National Virus Reference Laboratory	Michael Carr, Gabriel Gonzalez, Jonathan Dean, Daniel Hare, Cillian F De Gascun
75IRL33266	hCoV-19/Ireland/CO-NVRL-75IRL33266/2020	EPI_ISL_671874	2020-10-07	UCD National Virus Reference Laboratory	UCD National Virus Reference Laboratory	Michael Carr, Gabriel Gonzalez, Jonathan Dean, Daniel Hare, Cillian F De Gascun
75IRL33272	hCoV-19/Ireland/CO-NVRL-75IRL33272/2020	EPI_ISL_671875	2020-10-07	UCD National Virus Reference Laboratory	UCD National Virus Reference Laboratory	Michael Carr, Gabriel Gonzalez, Jonathan Dean, Daniel Hare, Cillian F De Gascun
75IRL33290	hCoV-19/Ireland/CO-NVRL-75IRL33290/2020	EPI_ISL_671876	2020-10-07	UCD National Virus Reference Laboratory	UCD National Virus Reference Laboratory	Michael Carr, Gabriel Gonzalez, Jonathan Dean, Daniel Hare, Cillian F De Gascun
75IRL33312	hCoV-19/Ireland/CO-NVRL-75IRL33312/2020	EPI_ISL_671877	2020-10-07	UCD National Virus Reference Laboratory	UCD National Virus Reference Laboratory	Michael Carr, Gabriel Gonzalez, Jonathan Dean, Daniel Hare, Cillian F De Gascun
75IRL26026	hCoV-19/Ireland/D-NVRL-75IRL26026/2020	EPI_ISL_671884	2020-10-07	UCD National Virus Reference Laboratory	UCD National Virus Reference Laboratory	Michael Carr, Gabriel Gonzalez, Jonathan Dean, Daniel Hare, Cillian F De Gascun
75IRL26146	hCoV-19/Ireland/D-NVRL-75IRL26146/2020	EPI_ISL_671885	2020-10-07	UCD National Virus Reference Laboratory	UCD National Virus Reference Laboratory	Michael Carr, Gabriel Gonzalez, Jonathan Dean, Daniel Hare, Cillian F De Gascun
75IRL31734	hCoV-19/Ireland/D-NVRL-75IRL31734/2020	EPI_ISL_671886	2020-10-07	UCD National Virus Reference Laboratory	UCD National Virus Reference Laboratory	Michael Carr, Gabriel Gonzalez, Jonathan Dean, Daniel Hare, Cillian F De Gascun
75IRL31855	hCoV-19/Ireland/D-NVRL-75IRL31855/2020	EPI_ISL_671887	2020-10-07	UCD National Virus Reference Laboratory	UCD National Virus Reference Laboratory	Michael Carr, Gabriel Gonzalez, Jonathan Dean, Daniel Hare, Cillian F De Gascun
75IRL25866	hCoV-19/Ireland/KE-NVRL-75IRL25866/2020	EPI_ISL_671908	2020-10-07	UCD National Virus Reference Laboratory	UCD National Virus Reference Laboratory	Michael Carr, Gabriel Gonzalez, Jonathan Dean, Daniel Hare, Cillian F De Gascun
75IRL32742	hCoV-19/Ireland/KY-NVRL-75IRL32742/2020	EPI_ISL_671909	2020-10-07	UCD National Virus Reference Laboratory	UCD National Virus Reference Laboratory	Michael Carr, Gabriel Gonzalez, Jonathan Dean, Daniel Hare, Cillian F De Gascun
75IRL31993	hCoV-19/Ireland/LK-NVRL-75IRL31993/2020	EPI_ISL_671917	2020-10-07	UCD National Virus Reference Laboratory	UCD National Virus Reference Laboratory	Michael Carr, Gabriel Gonzalez, Jonathan Dean, Daniel Hare, Cillian F De Gascun
75IRL32062	hCoV-19/Ireland/LK-NVRL-75IRL32062/2020	EPI_ISL_671918	2020-10-07	UCD National Virus Reference Laboratory	UCD National Virus Reference Laboratory	Michael Carr, Gabriel Gonzalez, Jonathan Dean, Daniel Hare, Cillian F De Gascun
75IRL32487	hCoV-19/Ireland/LK-NVRL-75IRL32487/2020	EPI_ISL_671919	2020-10-07	UCD National Virus Reference Laboratory	UCD National Virus Reference Laboratory	Michael Carr, Gabriel Gonzalez, Jonathan Dean, Daniel Hare, Cillian F De Gascun
75IRL32488	hCoV-19/Ireland/LK-NVRL-75IRL32488/2020	EPI_ISL_671920	2020-10-07	UCD National Virus Reference Laboratory	UCD National Virus Reference Laboratory	Michael Carr, Gabriel Gonzalez, Jonathan Dean, Daniel Hare, Cillian F De Gascun
75IRL34224	hCoV-19/Ireland/OY-NVRL-75IRL34224/2020	EPI_ISL_671925	2020-10-07	UCD National Virus Reference Laboratory	UCD National Virus Reference Laboratory	Michael Carr, Gabriel Gonzalez, Jonathan Dean, Daniel Hare, Cillian F De Gascun
75IRL33036	hCoV-19/Ireland/TA-NVRL-75IRL33036/2020	EPI_ISL_671931	2020-10-07	UCD National Virus Reference Laboratory	UCD National Virus Reference Laboratory	Michael Carr, Gabriel Gonzalez, Jonathan Dean, Daniel Hare, Cillian F De Gascun
75IRL28485	hCoV-19/Ireland/WH-NVRL-75IRL28485/2020	EPI_ISL_671934	2020-10-07	UCD National Virus Reference Laboratory	UCD National Virus Reference Laboratory	Michael Carr, Gabriel Gonzalez, Jonathan Dean, Daniel Hare, Cillian F De Gascun
75IRL33947	hCoV-19/Ireland/WX-NVRL-75IRL33947/2020	EPI_ISL_671938	2020-10-07	UCD National Virus Reference Laboratory	UCD National Virus Reference Laboratory	Michael Carr, Gabriel Gonzalez, Jonathan Dean, Daniel Hare, Cillian F De Gascun
75IRL33999	hCoV-19/Ireland/WX-NVRL-75IRL33999/2020	EPI_ISL_671939	2020-10-07	UCD National Virus Reference Laboratory	UCD National Virus Reference Laboratory	Michael Carr, Gabriel Gonzalez, Jonathan Dean, Daniel Hare, Cillian F De Gascun
75IRL73629	hCoV-19/Ireland/CO-NVRL-75IRL73629/2020	EPI_ISL_671878	2020-10-11	UCD National Virus Reference Laboratory	UCD National Virus Reference Laboratory	Michael Carr, Gabriel Gonzalez, Jonathan Dean, Daniel Hare, Cillian F De Gascun
75IRL73676	hCoV-19/Ireland/CO-NVRL-75IRL73676/2020	EPI_ISL_671879	2020-10-11	UCD National Virus Reference Laboratory	UCD National Virus Reference Laboratory	Michael Carr, Gabriel Gonzalez, Jonathan Dean, Daniel Hare, Cillian F De Gascun
75IRL75321	hCoV-19/Ireland/CO-NVRL-75IRL75321/2020	EPI_ISL_671880	2020-10-12	UCD National Virus Reference Laboratory	UCD National Virus Reference Laboratory	Michael Carr, Gabriel Gonzalez, Jonathan Dean, Daniel Hare, Cillian F De Gascun
75IRL67616	hCoV-19/Ireland/D-NVRL-75IRL67616/2020	EPI_ISL_671888	2020-10-12	UCD National Virus Reference Laboratory	UCD National Virus Reference Laboratory	Michael Carr, Gabriel Gonzalez, Jonathan Dean, Daniel Hare, Cillian F De Gascun
75IRL68622	hCoV-19/Ireland/D-NVRL-75IRL68622/2020	EPI_ISL_671889	2020-10-12	UCD National Virus Reference Laboratory	UCD National Virus Reference Laboratory	Michael Carr, Gabriel Gonzalez, Jonathan Dean, Daniel Hare, Cillian F De Gascun
75IRL77046	hCoV-19/Ireland/D-NVRL-75IRL77046/2020	EPI_ISL_671892	2020-10-12	UCD National Virus Reference Laboratory	UCD National Virus Reference Laboratory	Michael Carr, Gabriel Gonzalez, Jonathan Dean, Daniel Hare, Cillian F De Gascun
75IRL71302	hCoV-19/Ireland/G-NVRL-75IRL71302/2020	EPI_ISL_671902	2020-10-12	UCD National Virus Reference Laboratory	UCD National Virus Reference Laboratory	Michael Carr, Gabriel Gonzalez, Jonathan Dean, Daniel Hare, Cillian F De Gascun
75IRL70478	hCoV-19/Ireland/LS-NVRL-75IRL70478/2020	EPI_ISL_671921	2020-10-12	UCD National Virus Reference Laboratory	UCD National Virus Reference Laboratory	Michael Carr, Gabriel Gonzalez, Jonathan Dean, Daniel Hare, Cillian F De Gascun
75IRL73163	hCoV-19/Ireland/MO-NVRL-75IRL73163/2020	EPI_ISL_671924	2020-10-12	UCD National Virus Reference Laboratory	UCD National Virus Reference Laboratory	Michael Carr, Gabriel Gonzalez, Jonathan Dean, Daniel Hare, Cillian F De Gascun
75IRL70179	hCoV-19/Ireland/OY-NVRL-75IRL70179/2020	EPI_ISL_671926	2020-10-12	UCD National Virus Reference Laboratory	UCD National Virus Reference Laboratory	Michael Carr, Gabriel Gonzalez, Jonathan Dean, Daniel Hare, Cillian F De Gascun
75IRL69800	hCoV-19/Ireland/WH-NVRL-75IRL69800/2020	EPI_ISL_671935	2020-10-12	UCD National Virus Reference Laboratory	UCD National Virus Reference Laboratory	Michael Carr, Gabriel Gonzalez, Jonathan Dean, Daniel Hare, Cillian F De Gascun
75IRL84314	hCoV-19/Ireland/CO-NVRL-75IRL84314/2020	EPI_ISL_671881	2020-10-13	UCD National Virus Reference Laboratory	UCD National Virus Reference Laboratory	Michael Carr, Gabriel Gonzalez, Jonathan Dean, Daniel Hare, Cillian F De Gascun
75IRL84568	hCoV-19/Ireland/CO-NVRL-75IRL84568/2020	EPI_ISL_671882	2020-10-13	UCD National Virus Reference Laboratory	UCD National Virus Reference Laboratory	Michael Carr, Gabriel Gonzalez, Jonathan Dean, Daniel Hare, Cillian F De Gascun
75IRL75521	hCoV-19/Ireland/D-NVRL-75IRL75521/2020	EPI_ISL_671890	2020-10-13	UCD National Virus Reference Laboratory	UCD National Virus Reference Laboratory	Michael Carr, Gabriel Gonzalez, Jonathan Dean, Daniel Hare, Cillian F De Gascun
75IRL76096	hCoV-19/Ireland/D-NVRL-75IRL76096/2020	EPI_ISL_671891	2020-10-13	UCD National Virus Reference Laboratory	UCD National Virus Reference Laboratory	Michael Carr, Gabriel Gonzalez, Jonathan Dean, Daniel Hare, Cillian F De Gascun
75IRL77089	hCoV-19/Ireland/D-NVRL-75IRL77089/2020	EPI_ISL_671893	2020-10-13	UCD National Virus Reference Laboratory	UCD National Virus Reference Laboratory	Michael Carr, Gabriel Gonzalez, Jonathan Dean, Daniel Hare, Cillian F De Gascun
75IRL77394	hCoV-19/Ireland/D-NVRL-75IRL77394/2020	EPI_ISL_671894	2020-10-13	UCD National Virus Reference Laboratory	UCD National Virus Reference Laboratory	Michael Carr, Gabriel Gonzalez, Jonathan Dean, Daniel Hare, Cillian F De Gascun
75IRL88687	hCoV-19/Ireland/D-NVRL-75IRL88687/2020	EPI_ISL_671899	2020-10-13	UCD National Virus Reference Laboratory	UCD National Virus Reference Laboratory	Michael Carr, Gabriel Gonzalez, Jonathan Dean, Daniel Hare, Cillian F De Gascun
75IRL79312	hCoV-19/Ireland/LS-NVRL-75IRL79312/2020	EPI_ISL_671922	2020-10-13	UCD National Virus Reference Laboratory	UCD National Virus Reference Laboratory	Michael Carr, Gabriel Gonzalez, Jonathan Dean, Daniel Hare, Cillian F De Gascun
75IRL79332	hCoV-19/Ireland/LS-NVRL-75IRL79332/2020	EPI_ISL_671923	2020-10-13	UCD National Virus Reference Laboratory	UCD National Virus Reference Laboratory	Michael Carr, Gabriel Gonzalez, Jonathan Dean, Daniel Hare, Cillian F De Gascun
75IRL84062	hCoV-19/Ireland/RN-NVRL-75IRL84062/2020	EPI_ISL_671929	2020-10-13	UCD National Virus Reference Laboratory	UCD National Virus Reference Laboratory	Michael Carr, Gabriel Gonzalez, Jonathan Dean, Daniel Hare, Cillian F De Gascun
75IRL78231	hCoV-19/Ireland/WH-NVRL-75IRL78231/2020	EPI_ISL_671936	2020-10-13	UCD National Virus Reference Laboratory	UCD National Virus Reference Laboratory	Michael Carr, Gabriel Gonzalez, Jonathan Dean, Daniel Hare, Cillian F De Gascun
75IRL78270	hCoV-19/Ireland/WH-NVRL-75IRL78270/2020	EPI_ISL_671937	2020-10-13	UCD National Virus Reference Laboratory	UCD National Virus Reference Laboratory	Michael Carr, Gabriel Gonzalez, Jonathan Dean, Daniel Hare, Cillian F De Gascun
20IRL60901	hCoV-19/Ireland/WW-NVRL-20IRL60901/2020	EPI_ISL_639885	2020-10-13	UCD National Virus Reference Laboratory	UCD National Virus Reference Laboratory	Michael Carr, Gabriel Gonzalez, Jonathan Dean, Daniel Hare, Cillian F De Gascun
75IRL84482	hCoV-19/Ireland/WX-NVRL-75IRL84482/2020	EPI_ISL_671940	2020-10-13	UCD National Virus Reference Laboratory	UCD National Virus Reference Laboratory	Michael Carr, Gabriel Gonzalez, Jonathan Dean, Daniel Hare, Cillian F De Gascun
75IRL94334	hCoV-19/Ireland/CN-NVRL-75IRL94334/2020	EPI_ISL_671865	2020-10-14	UCD National Virus Reference Laboratory	UCD National Virus Reference Laboratory	Michael Carr, Gabriel Gonzalez, Jonathan Dean, Daniel Hare, Cillian F De Gascun
75IRL86056	hCoV-19/Ireland/D-NVRL-75IRL86056/2020	EPI_ISL_671895	2020-10-14	UCD National Virus Reference Laboratory	UCD National Virus Reference Laboratory	Michael Carr, Gabriel Gonzalez, Jonathan Dean, Daniel Hare, Cillian F De Gascun
75IRL86068	hCoV-19/Ireland/D-NVRL-75IRL86068/2020	EPI_ISL_671896	2020-10-14	UCD National Virus Reference Laboratory	UCD National Virus Reference Laboratory	Michael Carr, Gabriel Gonzalez, Jonathan Dean, Daniel Hare, Cillian F De Gascun
75IRL86079	hCoV-19/Ireland/D-NVRL-75IRL86079/2020	EPI_ISL_671897	2020-10-14	UCD National Virus Reference Laboratory	UCD National Virus Reference Laboratory	Michael Carr, Gabriel Gonzalez, Jonathan Dean, Daniel Hare, Cillian F De Gascun
75IRL86080	hCoV-19/Ireland/D-NVRL-75IRL86080/2020	EPI_ISL_671898	2020-10-14	UCD National Virus Reference Laboratory	UCD National Virus Reference Laboratory	Michael Carr, Gabriel Gonzalez, Jonathan Dean, Daniel Hare, Cillian F De Gascun
75IRL88794	hCoV-19/Ireland/D-NVRL-75IRL88794/2020	EPI_ISL_671900	2020-10-14	UCD National Virus Reference Laboratory	UCD National Virus Reference Laboratory	Michael Carr, Gabriel Gonzalez, Jonathan Dean, Daniel Hare, Cillian F De Gascun
75IRL90324	hCoV-19/Ireland/D-NVRL-75IRL90324/2020	EPI_ISL_671901	2020-10-14	UCD National Virus Reference Laboratory	UCD National Virus Reference Laboratory	Michael Carr, Gabriel Gonzalez, Jonathan Dean, Daniel Hare, Cillian F De Gascun
75IRL85497	hCoV-19/Ireland/G-NVRL-75IRL85497/2020	EPI_ISL_671903	2020-10-14	UCD National Virus Reference Laboratory	UCD National Virus Reference Laboratory	Michael Carr, Gabriel Gonzalez, Jonathan Dean, Daniel Hare, Cillian F De Gascun
75IRL93222	hCoV-19/Ireland/KY-NVRL-75IRL93222/2020	EPI_ISL_671910	2020-10-14	UCD National Virus Reference Laboratory	UCD National Virus Reference Laboratory	Michael Carr, Gabriel Gonzalez, Jonathan Dean, Daniel Hare, Cillian F De Gascun
75IRL90286	hCoV-19/Ireland/OY-NVRL-75IRL90286/2020	EPI_ISL_671927	2020-10-14	UCD National Virus Reference Laboratory	UCD National Virus Reference Laboratory	Michael Carr, Gabriel Gonzalez, Jonathan Dean, Daniel Hare, Cillian F De Gascun
76IRL05162	hCoV-19/Ireland/CO-NVRL-76IRL05162/2020	EPI_ISL_639832	2020-10-15	UCD National Virus Reference Laboratory	UCD National Virus Reference Laboratory	Michael Carr, Gabriel Gonzalez, Jonathan Dean, Daniel Hare, Cillian F De Gascun
76IRL02528	hCoV-19/Ireland/WX-NVRL-76IRL02528/2020	EPI_ISL_639910	2020-10-15	UCD National Virus Reference Laboratory	UCD National Virus Reference Laboratory	Michael Carr, Gabriel Gonzalez, Jonathan Dean, Daniel Hare, Cillian F De Gascun
76IRL28438	hCoV-19/Ireland/D-NVRL-76IRL28438/2020	EPI_ISL_732490	2020-10-16	UCD National Virus Reference Laboratory	UCD National Virus Reference Laboratory	Michael Carr, Gabriel Gonzalez, Jonathan Dean, Daniel Hare, Cillian F De Gascun
76IRL13780	hCoV-19/Ireland/G-NVRL-76IRL13780/2020	EPI_ISL_671904	2020-10-16	UCD National Virus Reference Laboratory	UCD National Virus Reference Laboratory	Michael Carr, Gabriel Gonzalez, Jonathan Dean, Daniel Hare, Cillian F De Gascun
76IRL13817	hCoV-19/Ireland/G-NVRL-76IRL13817/2020	EPI_ISL_671905	2020-10-16	UCD National Virus Reference Laboratory	UCD National Virus Reference Laboratory	Michael Carr, Gabriel Gonzalez, Jonathan Dean, Daniel Hare, Cillian F De Gascun
76IRL13842	hCoV-19/Ireland/G-NVRL-76IRL13842/2020	EPI_ISL_671906	2020-10-16	UCD National Virus Reference Laboratory	UCD National Virus Reference Laboratory	Michael Carr, Gabriel Gonzalez, Jonathan Dean, Daniel Hare, Cillian F De Gascun
76IRL13959	hCoV-19/Ireland/G-NVRL-76IRL13959/2020	EPI_ISL_671907	2020-10-16	UCD National Virus Reference Laboratory	UCD National Virus Reference Laboratory	Michael Carr, Gabriel Gonzalez, Jonathan Dean, Daniel Hare, Cillian F De Gascun
76IRL26419	hCoV-19/Ireland/D-NVRL-76IRL26419/2020	EPI_ISL_732458	2020-10-17	UCD National Virus Reference Laboratory	UCD National Virus Reference Laboratory	Michael Carr, Gabriel Gonzalez, Jonathan Dean, Daniel Hare, Cillian F De Gascun
76IRL32236	hCoV-19/Ireland/CN-NVRL-76IRL32236/2020	EPI_ISL_732518	2020-10-18	UCD National Virus Reference Laboratory	UCD National Virus Reference Laboratory	Michael Carr, Gabriel Gonzalez, Jonathan Dean, Daniel Hare, Cillian F De Gascun
76IRL32242	hCoV-19/Ireland/CN-NVRL-76IRL32242/2020	EPI_ISL_732463	2020-10-18	UCD National Virus Reference Laboratory	UCD National Virus Reference Laboratory	Michael Carr, Gabriel Gonzalez, Jonathan Dean, Daniel Hare, Cillian F De Gascun
76IRL32312	hCoV-19/Ireland/CO-NVRL-76IRL32312/2020	EPI_ISL_732464	2020-10-18	UCD National Virus Reference Laboratory	UCD National Virus Reference Laboratory	Michael Carr, Gabriel Gonzalez, Jonathan Dean, Daniel Hare, Cillian F De Gascun
76IRL32367	hCoV-19/Ireland/CO-NVRL-76IRL32367/2020	EPI_ISL_732478	2020-10-18	UCD National Virus Reference Laboratory	UCD National Virus Reference Laboratory	Michael Carr, Gabriel Gonzalez, Jonathan Dean, Daniel Hare, Cillian F De Gascun
76IRL32468	hCoV-19/Ireland/CO-NVRL-76IRL32468/2020	EPI_ISL_732465	2020-10-18	UCD National Virus Reference Laboratory	UCD National Virus Reference Laboratory	Michael Carr, Gabriel Gonzalez, Jonathan Dean, Daniel Hare, Cillian F De Gascun
76IRL32511	hCoV-19/Ireland/CO-NVRL-76IRL32511/2020	EPI_ISL_732519	2020-10-18	UCD National Virus Reference Laboratory	UCD National Virus Reference Laboratory	Michael Carr, Gabriel Gonzalez, Jonathan Dean, Daniel Hare, Cillian F De Gascun
76IRL32562	hCoV-19/Ireland/CO-NVRL-76IRL32562/2020	EPI_ISL_732466	2020-10-18	UCD National Virus Reference Laboratory	UCD National Virus Reference Laboratory	Michael Carr, Gabriel Gonzalez, Jonathan Dean, Daniel Hare, Cillian F De Gascun
76IRL31920	hCoV-19/Ireland/D-NVRL-76IRL31920/2020	EPI_ISL_732491	2020-10-18	UCD National Virus Reference Laboratory	UCD National Virus Reference Laboratory	Michael Carr, Gabriel Gonzalez, Jonathan Dean, Daniel Hare, Cillian F De Gascun
76IRL32009	hCoV-19/Ireland/D-NVRL-76IRL32009/2020	EPI_ISL_732483	2020-10-18	UCD National Virus Reference Laboratory	UCD National Virus Reference Laboratory	Michael Carr, Gabriel Gonzalez, Jonathan Dean, Daniel Hare, Cillian F De Gascun
76IRL32023	hCoV-19/Ireland/D-NVRL-76IRL32023/2020	EPI_ISL_732479	2020-10-18	UCD National Virus Reference Laboratory	UCD National Virus Reference Laboratory	Michael Carr, Gabriel Gonzalez, Jonathan Dean, Daniel Hare, Cillian F De Gascun
76IRL33879	hCoV-19/Ireland/D-NVRL-76IRL33879/2020	EPI_ISL_732439	2020-10-18	UCD National Virus Reference Laboratory	UCD National Virus Reference Laboratory	Michael Carr, Gabriel Gonzalez, Jonathan Dean, Daniel Hare, Cillian F De Gascun
76IRL33884	hCoV-19/Ireland/D-NVRL-76IRL33884/2020	EPI_ISL_732480	2020-10-18	UCD National Virus Reference Laboratory	UCD National Virus Reference Laboratory	Michael Carr, Gabriel Gonzalez, Jonathan Dean, Daniel Hare, Cillian F De Gascun
76IRL33308	hCoV-19/Ireland/G-NVRL-76IRL33308/2020	EPI_ISL_732467	2020-10-18	UCD National Virus Reference Laboratory	UCD National Virus Reference Laboratory	Michael Carr, Gabriel Gonzalez, Jonathan Dean, Daniel Hare, Cillian F De Gascun
76IRL33391	hCoV-19/Ireland/G-NVRL-76IRL33391/2020	EPI_ISL_732468	2020-10-18	UCD National Virus Reference Laboratory	UCD National Virus Reference Laboratory	Michael Carr, Gabriel Gonzalez, Jonathan Dean, Daniel Hare, Cillian F De Gascun
76IRL33539	hCoV-19/Ireland/G-NVRL-76IRL33539/2020	EPI_ISL_732469	2020-10-18	UCD National Virus Reference Laboratory	UCD National Virus Reference Laboratory	Michael Carr, Gabriel Gonzalez, Jonathan Dean, Daniel Hare, Cillian F De Gascun
76IRL33607	hCoV-19/Ireland/G-NVRL-76IRL33607/2020	EPI_ISL_732459	2020-10-18	UCD National Virus Reference Laboratory	UCD National Virus Reference Laboratory	Michael Carr, Gabriel Gonzalez, Jonathan Dean, Daniel Hare, Cillian F De Gascun
76IRL33626	hCoV-19/Ireland/G-NVRL-76IRL33626/2020	EPI_ISL_732520	2020-10-18	UCD National Virus Reference Laboratory	UCD National Virus Reference Laboratory	Michael Carr, Gabriel Gonzalez, Jonathan Dean, Daniel Hare, Cillian F De Gascun
76IRL33645	hCoV-19/Ireland/G-NVRL-76IRL33645/2020	EPI_ISL_732425	2020-10-18	UCD National Virus Reference Laboratory	UCD National Virus Reference Laboratory	Michael Carr, Gabriel Gonzalez, Jonathan Dean, Daniel Hare, Cillian F De Gascun
76IRL26522	hCoV-19/Ireland/KE-NVRL-76IRL26522/2020	EPI_ISL_732470	2020-10-18	UCD National Virus Reference Laboratory	UCD National Virus Reference Laboratory	Michael Carr, Gabriel Gonzalez, Jonathan Dean, Daniel Hare, Cillian F De Gascun
76IRL26610	hCoV-19/Ireland/KE-NVRL-76IRL26610/2020	EPI_ISL_732521	2020-10-18	UCD National Virus Reference Laboratory	UCD National Virus Reference Laboratory	Michael Carr, Gabriel Gonzalez, Jonathan Dean, Daniel Hare, Cillian F De Gascun
76IRL26703	hCoV-19/Ireland/KE-NVRL-76IRL26703/2020	EPI_ISL_732481	2020-10-18	UCD National Virus Reference Laboratory	UCD National Virus Reference Laboratory	Michael Carr, Gabriel Gonzalez, Jonathan Dean, Daniel Hare, Cillian F De Gascun
76IRL28885	hCoV-19/Ireland/KK-NVRL-76IRL28885/2020	EPI_ISL_732492	2020-10-18	UCD National Virus Reference Laboratory	UCD National Virus Reference Laboratory	Michael Carr, Gabriel Gonzalez, Jonathan Dean, Daniel Hare, Cillian F De Gascun
76IRL33074	hCoV-19/Ireland/KY-NVRL-76IRL33074/2020	EPI_ISL_732460	2020-10-18	UCD National Virus Reference Laboratory	UCD National Virus Reference Laboratory	Michael Carr, Gabriel Gonzalez, Jonathan Dean, Daniel Hare, Cillian F De Gascun
76IRL28214	hCoV-19/Ireland/LH-NVRL-76IRL28214/2020	EPI_ISL_732471	2020-10-18	UCD National Virus Reference Laboratory	UCD National Virus Reference Laboratory	Michael Carr, Gabriel Gonzalez, Jonathan Dean, Daniel Hare, Cillian F De Gascun
76IRL28215	hCoV-19/Ireland/LH-NVRL-76IRL28215/2020	EPI_ISL_732485	2020-10-18	UCD National Virus Reference Laboratory	UCD National Virus Reference Laboratory	Michael Carr, Gabriel Gonzalez, Jonathan Dean, Daniel Hare, Cillian F De Gascun
76IRL28298	hCoV-19/Ireland/LH-NVRL-76IRL28298/2020	EPI_ISL_732486	2020-10-18	UCD National Virus Reference Laboratory	UCD National Virus Reference Laboratory	Michael Carr, Gabriel Gonzalez, Jonathan Dean, Daniel Hare, Cillian F De Gascun
76IRL26088	hCoV-19/Ireland/MH-NVRL-76IRL26088/2020	EPI_ISL_639840	2020-10-18	UCD National Virus Reference Laboratory	UCD National Virus Reference Laboratory	Michael Carr, Gabriel Gonzalez, Jonathan Dean, Daniel Hare, Cillian F De Gascun
76IRL26873	hCoV-19/Ireland/MH-NVRL-76IRL26873/2020	EPI_ISL_732487	2020-10-18	UCD National Virus Reference Laboratory	UCD National Virus Reference Laboratory	Michael Carr, Gabriel Gonzalez, Jonathan Dean, Daniel Hare, Cillian F De Gascun
76IRL26957	hCoV-19/Ireland/MH-NVRL-76IRL26957/2020	EPI_ISL_639842	2020-10-18	UCD National Virus Reference Laboratory	UCD National Virus Reference Laboratory	Michael Carr, Gabriel Gonzalez, Jonathan Dean, Daniel Hare, Cillian F De Gascun
76IRL27100	hCoV-19/Ireland/MH-NVRL-76IRL27100/2020	EPI_ISL_732494	2020-10-18	UCD National Virus Reference Laboratory	UCD National Virus Reference Laboratory	Michael Carr, Gabriel Gonzalez, Jonathan Dean, Daniel Hare, Cillian F De Gascun
76IRL30430	hCoV-19/Ireland/MH-NVRL-76IRL30430/2020	EPI_ISL_732473	2020-10-18	UCD National Virus Reference Laboratory	UCD National Virus Reference Laboratory	Michael Carr, Gabriel Gonzalez, Jonathan Dean, Daniel Hare, Cillian F De Gascun
76IRL30440	hCoV-19/Ireland/MH-NVRL-76IRL30440/2020	EPI_ISL_732474	2020-10-18	UCD National Virus Reference Laboratory	UCD National Virus Reference Laboratory	Michael Carr, Gabriel Gonzalez, Jonathan Dean, Daniel Hare, Cillian F De Gascun
76IRL32072	hCoV-19/Ireland/MH-NVRL-76IRL32072/2020	EPI_ISL_732488	2020-10-18	UCD National Virus Reference Laboratory	UCD National Virus Reference Laboratory	Michael Carr, Gabriel Gonzalez, Jonathan Dean, Daniel Hare, Cillian F De Gascun
76IRL32789	hCoV-19/Ireland/MN-NVRL-76IRL32789/2020	EPI_ISL_732475	2020-10-18	UCD National Virus Reference Laboratory	UCD National Virus Reference Laboratory	Michael Carr, Gabriel Gonzalez, Jonathan Dean, Daniel Hare, Cillian F De Gascun
76IRL31264	hCoV-19/Ireland/MO-NVRL-76IRL31264/2020	EPI_ISL_732496	2020-10-18	UCD National Virus Reference Laboratory	UCD National Virus Reference Laboratory	Michael Carr, Gabriel Gonzalez, Jonathan Dean, Daniel Hare, Cillian F De Gascun
76IRL27010	hCoV-19/Ireland/OY-NVRL-76IRL27010/2020	EPI_ISL_732523	2020-10-18	UCD National Virus Reference Laboratory	UCD National Virus Reference Laboratory	Michael Carr, Gabriel Gonzalez, Jonathan Dean, Daniel Hare, Cillian F De Gascun
76IRL31413	hCoV-19/Ireland/SO-NVRL-76IRL31413/2020	EPI_ISL_732476	2020-10-18	UCD National Virus Reference Laboratory	UCD National Virus Reference Laboratory	Michael Carr, Gabriel Gonzalez, Jonathan Dean, Daniel Hare, Cillian F De Gascun
76IRL31587	hCoV-19/Ireland/SO-NVRL-76IRL31587/2020	EPI_ISL_732461	2020-10-18	UCD National Virus Reference Laboratory	UCD National Virus Reference Laboratory	Michael Carr, Gabriel Gonzalez, Jonathan Dean, Daniel Hare, Cillian F De Gascun
76IRL31614	hCoV-19/Ireland/SO-NVRL-76IRL31614/2020	EPI_ISL_732477	2020-10-18	UCD National Virus Reference Laboratory	UCD National Virus Reference Laboratory	Michael Carr, Gabriel Gonzalez, Jonathan Dean, Daniel Hare, Cillian F De Gascun
76IRL29790	hCoV-19/Ireland/WX-NVRL-76IRL29790/2020	EPI_ISL_732462	2020-10-18	UCD National Virus Reference Laboratory	UCD National Virus Reference Laboratory	Michael Carr, Gabriel Gonzalez, Jonathan Dean, Daniel Hare, Cillian F De Gascun
20IRL66369	hCoV-19/Ireland/D-NVRL-20IRL66369/2020	EPI_ISL_639853	2020-10-19	UCD National Virus Reference Laboratory	UCD National Virus Reference Laboratory	Michael Carr, Gabriel Gonzalez, Jonathan Dean, Daniel Hare, Cillian F De Gascun
76IRL30545	hCoV-19/Ireland/OY-NVRL-76IRL30545/2020	EPI_ISL_732489	2020-10-19	UCD National Virus Reference Laboratory	UCD National Virus Reference Laboratory	Michael Carr, Gabriel Gonzalez, Jonathan Dean, Daniel Hare, Cillian F De Gascun
20IRL08004	hCoV-19/Ireland/LH-NVRL-20ILR08004/2020	EPI_ISL_732396	2020-10-20	UCD National Virus Reference Laboratory	UCD National Virus Reference Laboratory	Michael Carr, Gabriel Gonzalez, Jonathan Dean, Daniel Hare, Cillian F De Gascun
76IRL50728	hCoV-19/Ireland/WX-NVRL-76IRL50728/2020	EPI_ISL_639909	2020-10-20	UCD National Virus Reference Laboratory	UCD National Virus Reference Laboratory	Michael Carr, Gabriel Gonzalez, Jonathan Dean, Daniel Hare, Cillian F De Gascun
20IRL79224	hCoV-19/Ireland/CO-NVRL-20IRL79224/2020	EPI_ISL_671867	2020-10-22	UCD National Virus Reference Laboratory	UCD National Virus Reference Laboratory	Michael Carr, Gabriel Gonzalez, Jonathan Dean, Daniel Hare, Cillian F De Gascun
20IRL69600	hCoV-19/Ireland/D-NVRL-20IRL69600/2020	EPI_ISL_639865	2020-10-22	UCD National Virus Reference Laboratory	UCD National Virus Reference Laboratory	Michael Carr, Gabriel Gonzalez, Jonathan Dean, Daniel Hare, Cillian F De Gascun
20IRL08002	hCoV-19/Ireland/LH-NVRL-20ILR08002/2020	EPI_ISL_732406	2020-10-27	UCD National Virus Reference Laboratory	UCD National Virus Reference Laboratory	Michael Carr, Gabriel Gonzalez, Jonathan Dean, Daniel Hare, Cillian F De Gascun
20IRL08016	hCoV-19/Ireland/LH-NVRL-20ILR08016/2020	EPI_ISL_732454	2020-10-27	UCD National Virus Reference Laboratory	UCD National Virus Reference Laboratory	Michael Carr, Gabriel Gonzalez, Jonathan Dean, Daniel Hare, Cillian F De Gascun
20IRL79223	hCoV-19/Ireland/CO-NVRL-20IRL79223/2020	EPI_ISL_671866	2020-11-01	UCD National Virus Reference Laboratory	UCD National Virus Reference Laboratory	Michael Carr, Gabriel Gonzalez, Jonathan Dean, Daniel Hare, Cillian F De Gascun
20IRL76432	hCoV-19/Ireland/D-NVRL-20IRL76432/2020	EPI_ISL_732374	2020-11-03	UCD National Virus Reference Laboratory	UCD National Virus Reference Laboratory	Michael Carr, Gabriel Gonzalez, Jonathan Dean, Daniel Hare, Cillian F De Gascun
77IRL61444	hCoV-19/Ireland/D-NVRL-77IRL61444/2020	EPI_ISL_732385	2020-11-03	UCD National Virus Reference Laboratory	UCD National Virus Reference Laboratory	Michael Carr, Gabriel Gonzalez, Jonathan Dean, Daniel Hare, Cillian F De Gascun
20IRL08005	hCoV-19/Ireland/LH-NVRL-20ILR08005/2020	EPI_ISL_732456	2020-11-03	UCD National Virus Reference Laboratory	UCD National Virus Reference Laboratory	Michael Carr, Gabriel Gonzalez, Jonathan Dean, Daniel Hare, Cillian F De Gascun
20IRL76603	hCoV-19/Ireland/D-NVRL-20IRL76603/2020	EPI_ISL_732398	2020-11-04	UCD National Virus Reference Laboratory	UCD National Virus Reference Laboratory	Michael Carr, Gabriel Gonzalez, Jonathan Dean, Daniel Hare, Cillian F De Gascun
20IRL76962	hCoV-19/Ireland/D-NVRL-20IRL76962/2020	EPI_ISL_732402	2020-11-05	UCD National Virus Reference Laboratory	UCD National Virus Reference Laboratory	Michael Carr, Gabriel Gonzalez, Jonathan Dean, Daniel Hare, Cillian F De Gascun
20IRL77014	hCoV-19/Ireland/D-NVRL-20IRL77014/2020	EPI_ISL_732438	2020-11-05	UCD National Virus Reference Laboratory	UCD National Virus Reference Laboratory	Michael Carr, Gabriel Gonzalez, Jonathan Dean, Daniel Hare, Cillian F De Gascun
20IRL77307	hCoV-19/Ireland/D-NVRL-20IRL77307/2020	EPI_ISL_732450	2020-11-05	UCD National Virus Reference Laboratory	UCD National Virus Reference Laboratory	Michael Carr, Gabriel Gonzalez, Jonathan Dean, Daniel Hare, Cillian F De Gascun
20IRL77557	hCoV-19/Ireland/D-NVRL-20IRL77557/2020	EPI_ISL_732399	2020-11-05	UCD National Virus Reference Laboratory	UCD National Virus Reference Laboratory	Michael Carr, Gabriel Gonzalez, Jonathan Dean, Daniel Hare, Cillian F De Gascun
20IRL11475	hCoV-19/Ireland/LH-NVRL-20ILR11475/2020	EPI_ISL_732502	2020-11-05	UCD National Virus Reference Laboratory	UCD National Virus Reference Laboratory	Michael Carr, Gabriel Gonzalez, Jonathan Dean, Daniel Hare, Cillian F De Gascun
20IRL80158	hCoV-19/Ireland/D-NVRL-20IRL80158/2020	EPI_ISL_732397	2020-11-07	UCD National Virus Reference Laboratory	UCD National Virus Reference Laboratory	Michael Carr, Gabriel Gonzalez, Jonathan Dean, Daniel Hare, Cillian F De Gascun
20IRL80439	hCoV-19/Ireland/D-NVRL-20IRL80439/2020	EPI_ISL_732381	2020-11-08	UCD National Virus Reference Laboratory	UCD National Virus Reference Laboratory	Michael Carr, Gabriel Gonzalez, Jonathan Dean, Daniel Hare, Cillian F De Gascun
20IRL80603	hCoV-19/Ireland/D-NVRL-20IRL80603/2020	EPI_ISL_732380	2020-11-08	UCD National Virus Reference Laboratory	UCD National Virus Reference Laboratory	Michael Carr, Gabriel Gonzalez, Jonathan Dean, Daniel Hare, Cillian F De Gascun
20IRL08010	hCoV-19/Ireland/LH-NVRL-20ILR08010/2020	EPI_ISL_732437	2020-11-09	UCD National Virus Reference Laboratory	UCD National Virus Reference Laboratory	Michael Carr, Gabriel Gonzalez, Jonathan Dean, Daniel Hare, Cillian F De Gascun
20IRL08017	hCoV-19/Ireland/LH-NVRL-20ILR08017/2020	EPI_ISL_732482	2020-11-09	UCD National Virus Reference Laboratory	UCD National Virus Reference Laboratory	Michael Carr, Gabriel Gonzalez, Jonathan Dean, Daniel Hare, Cillian F De Gascun
20IRL08018	hCoV-19/Ireland/LH-NVRL-20ILR08018/2020	EPI_ISL_732420	2020-11-09	UCD National Virus Reference Laboratory	UCD National Virus Reference Laboratory	Michael Carr, Gabriel Gonzalez, Jonathan Dean, Daniel Hare, Cillian F De Gascun
20IRL08019	hCoV-19/Ireland/LH-NVRL-20ILR08019/2020	EPI_ISL_732430	2020-11-09	UCD National Virus Reference Laboratory	UCD National Virus Reference Laboratory	Michael Carr, Gabriel Gonzalez, Jonathan Dean, Daniel Hare, Cillian F De Gascun
20IRL08020	hCoV-19/Ireland/LH-NVRL-20ILR08020/2020	EPI_ISL_732429	2020-11-09	UCD National Virus Reference Laboratory	UCD National Virus Reference Laboratory	Michael Carr, Gabriel Gonzalez, Jonathan Dean, Daniel Hare, Cillian F De Gascun
20IRL08021	hCoV-19/Ireland/LH-NVRL-20ILR08021/2020	EPI_ISL_732419	2020-11-09	UCD National Virus Reference Laboratory	UCD National Virus Reference Laboratory	Michael Carr, Gabriel Gonzalez, Jonathan Dean, Daniel Hare, Cillian F De Gascun
20IRL08022	hCoV-19/Ireland/LH-NVRL-20ILR08022/2020	EPI_ISL_732378	2020-11-09	UCD National Virus Reference Laboratory	UCD National Virus Reference Laboratory	Michael Carr, Gabriel Gonzalez, Jonathan Dean, Daniel Hare, Cillian F De Gascun
20IRL08023	hCoV-19/Ireland/LH-NVRL-20ILR08023/2020	EPI_ISL_732431	2020-11-09	UCD National Virus Reference Laboratory	UCD National Virus Reference Laboratory	Michael Carr, Gabriel Gonzalez, Jonathan Dean, Daniel Hare, Cillian F De Gascun
20IRL08025	hCoV-19/Ireland/LH-NVRL-20ILR08025/2020	EPI_ISL_732410	2020-11-09	UCD National Virus Reference Laboratory	UCD National Virus Reference Laboratory	Michael Carr, Gabriel Gonzalez, Jonathan Dean, Daniel Hare, Cillian F De Gascun
20IRL08026	hCoV-19/Ireland/LH-NVRL-20ILR08026/2020	EPI_ISL_732393	2020-11-09	UCD National Virus Reference Laboratory	UCD National Virus Reference Laboratory	Michael Carr, Gabriel Gonzalez, Jonathan Dean, Daniel Hare, Cillian F De Gascun
20IRL08027	hCoV-19/Ireland/LH-NVRL-20ILR08027/2020	EPI_ISL_732416	2020-11-09	UCD National Virus Reference Laboratory	UCD National Virus Reference Laboratory	Michael Carr, Gabriel Gonzalez, Jonathan Dean, Daniel Hare, Cillian F De Gascun
20IRL08028	hCoV-19/Ireland/LH-NVRL-20ILR08028/2020	EPI_ISL_732418	2020-11-09	UCD National Virus Reference Laboratory	UCD National Virus Reference Laboratory	Michael Carr, Gabriel Gonzalez, Jonathan Dean, Daniel Hare, Cillian F De Gascun
20IRL08029	hCoV-19/Ireland/LH-NVRL-20ILR08029/2020	EPI_ISL_732434	2020-11-09	UCD National Virus Reference Laboratory	UCD National Virus Reference Laboratory	Michael Carr, Gabriel Gonzalez, Jonathan Dean, Daniel Hare, Cillian F De Gascun
20IRL08006	hCoV-19/Ireland/LH-NVRL-20ILR08006/2020	EPI_ISL_732414	2020-11-10	UCD National Virus Reference Laboratory	UCD National Virus Reference Laboratory	Michael Carr, Gabriel Gonzalez, Jonathan Dean, Daniel Hare, Cillian F De Gascun
20IRL08007	hCoV-19/Ireland/LH-NVRL-20ILR08007/2020	EPI_ISL_732411	2020-11-10	UCD National Virus Reference Laboratory	UCD National Virus Reference Laboratory	Michael Carr, Gabriel Gonzalez, Jonathan Dean, Daniel Hare, Cillian F De Gascun
20IRL08011	hCoV-19/Ireland/LH-NVRL-20ILR08011/2020	EPI_ISL_732421	2020-11-10	UCD National Virus Reference Laboratory	UCD National Virus Reference Laboratory	Michael Carr, Gabriel Gonzalez, Jonathan Dean, Daniel Hare, Cillian F De Gascun
20IRL08012	hCoV-19/Ireland/LH-NVRL-20ILR08012/2020	EPI_ISL_732422	2020-11-10	UCD National Virus Reference Laboratory	UCD National Virus Reference Laboratory	Michael Carr, Gabriel Gonzalez, Jonathan Dean, Daniel Hare, Cillian F De Gascun
20IRL08013	hCoV-19/Ireland/LH-NVRL-20ILR08013/2020	EPI_ISL_732412	2020-11-10	UCD National Virus Reference Laboratory	UCD National Virus Reference Laboratory	Michael Carr, Gabriel Gonzalez, Jonathan Dean, Daniel Hare, Cillian F De Gascun
20IRL08015	hCoV-19/Ireland/LH-NVRL-20ILR08015/2020	EPI_ISL_732415	2020-11-10	UCD National Virus Reference Laboratory	UCD National Virus Reference Laboratory	Michael Carr, Gabriel Gonzalez, Jonathan Dean, Daniel Hare, Cillian F De Gascun
20IRL08024	hCoV-19/Ireland/LH-NVRL-20ILR08024/2020	EPI_ISL_732395	2020-11-10	UCD National Virus Reference Laboratory	UCD National Virus Reference Laboratory	Michael Carr, Gabriel Gonzalez, Jonathan Dean, Daniel Hare, Cillian F De Gascun
20IRL08030	hCoV-19/Ireland/LH-NVRL-20ILR08030/2020	EPI_ISL_732417	2020-11-10	UCD National Virus Reference Laboratory	UCD National Virus Reference Laboratory	Michael Carr, Gabriel Gonzalez, Jonathan Dean, Daniel Hare, Cillian F De Gascun
20IRL08009	hCoV-19/Ireland/LH-NVRL-20ILR08009/2020	EPI_ISL_732436	2020-11-11	UCD National Virus Reference Laboratory	UCD National Virus Reference Laboratory	Michael Carr, Gabriel Gonzalez, Jonathan Dean, Daniel Hare, Cillian F De Gascun
20IRL08014	hCoV-19/Ireland/LH-NVRL-20ILR08014/2020	EPI_ISL_732413	2020-11-11	UCD National Virus Reference Laboratory	UCD National Virus Reference Laboratory	Michael Carr, Gabriel Gonzalez, Jonathan Dean, Daniel Hare, Cillian F De Gascun
20IRL08031	hCoV-19/Ireland/LH-NVRL-20ILR08031/2020	EPI_ISL_732424	2020-11-11	UCD National Virus Reference Laboratory	UCD National Virus Reference Laboratory	Michael Carr, Gabriel Gonzalez, Jonathan Dean, Daniel Hare, Cillian F De Gascun
20IRL08003	hCoV-19/Ireland/LH-NVRL-20ILR08003/2020	EPI_ISL_732401	2020-11-12	UCD National Virus Reference Laboratory	UCD National Virus Reference Laboratory	Michael Carr, Gabriel Gonzalez, Jonathan Dean, Daniel Hare, Cillian F De Gascun
20IRL10835	hCoV-19/Ireland/D-NVRL-20ILR10835/2020	EPI_ISL_732375	2020-11-14	UCD National Virus Reference Laboratory	UCD National Virus Reference Laboratory	Michael Carr, Gabriel Gonzalez, Jonathan Dean, Daniel Hare, Cillian F De Gascun
20IRL10836	hCoV-19/Ireland/D-NVRL-20ILR10836/2020	EPI_ISL_732389	2020-11-15	UCD National Virus Reference Laboratory	UCD National Virus Reference Laboratory	Michael Carr, Gabriel Gonzalez, Jonathan Dean, Daniel Hare, Cillian F De Gascun
20IRL08941	hCoV-19/Ireland/D-NVRL-20ILR08941/2020	EPI_ISL_732453	2020-11-16	UCD National Virus Reference Laboratory	UCD National Virus Reference Laboratory	Michael Carr, Gabriel Gonzalez, Jonathan Dean, Daniel Hare, Cillian F De Gascun
20IRL10842	hCoV-19/Ireland/D-NVRL-20ILR10842/2020	EPI_ISL_732383	2020-11-16	UCD National Virus Reference Laboratory	UCD National Virus Reference Laboratory	Michael Carr, Gabriel Gonzalez, Jonathan Dean, Daniel Hare, Cillian F De Gascun
20IRL10848	hCoV-19/Ireland/D-NVRL-20ILR10848/2020	EPI_ISL_732452	2020-11-16	UCD National Virus Reference Laboratory	UCD National Virus Reference Laboratory	Michael Carr, Gabriel Gonzalez, Jonathan Dean, Daniel Hare, Cillian F De Gascun
20IRL11476	hCoV-19/Ireland/LH-NVRL-20ILR11476/2020	EPI_ISL_732503	2020-11-16	UCD National Virus Reference Laboratory	UCD National Virus Reference Laboratory	Michael Carr, Gabriel Gonzalez, Jonathan Dean, Daniel Hare, Cillian F De Gascun
20IRL10840	hCoV-19/Ireland/D-NVRL-20ILR10840/2020	EPI_ISL_732409	2020-11-17	UCD National Virus Reference Laboratory	UCD National Virus Reference Laboratory	Michael Carr, Gabriel Gonzalez, Jonathan Dean, Daniel Hare, Cillian F De Gascun
20IRL10841	hCoV-19/Ireland/D-NVRL-20ILR10841/2020	EPI_ISL_732451	2020-11-17	UCD National Virus Reference Laboratory	UCD National Virus Reference Laboratory	Michael Carr, Gabriel Gonzalez, Jonathan Dean, Daniel Hare, Cillian F De Gascun
20IRL10864	hCoV-19/Ireland/D-NVRL-20ILR10864/2020	EPI_ISL_732382	2020-11-17	UCD National Virus Reference Laboratory	UCD National Virus Reference Laboratory	Michael Carr, Gabriel Gonzalez, Jonathan Dean, Daniel Hare, Cillian F De Gascun
20IRL10865	hCoV-19/Ireland/D-NVRL-20ILR10865/2020	EPI_ISL_732394	2020-11-17	UCD National Virus Reference Laboratory	UCD National Virus Reference Laboratory	Michael Carr, Gabriel Gonzalez, Jonathan Dean, Daniel Hare, Cillian F De Gascun
20IRL87996	hCoV-19/Ireland/D-NVRL-20IRL87996/2020	EPI_ISL_671883	2020-11-17	UCD National Virus Reference Laboratory	UCD National Virus Reference Laboratory	Michael Carr, Gabriel Gonzalez, Jonathan Dean, Daniel Hare, Cillian F De Gascun
20IRL11477	hCoV-19/Ireland/LH-NVRL-20ILR11477/2020	EPI_ISL_732504	2020-11-17	UCD National Virus Reference Laboratory	UCD National Virus Reference Laboratory	Michael Carr, Gabriel Gonzalez, Jonathan Dean, Daniel Hare, Cillian F De Gascun
20IRL11478	hCoV-19/Ireland/LH-NVRL-20ILR11478/2020	EPI_ISL_732505	2020-11-17	UCD National Virus Reference Laboratory	UCD National Virus Reference Laboratory	Michael Carr, Gabriel Gonzalez, Jonathan Dean, Daniel Hare, Cillian F De Gascun
20IRL11479	hCoV-19/Ireland/LH-NVRL-20ILR11479/2020	EPI_ISL_732506	2020-11-17	UCD National Virus Reference Laboratory	UCD National Virus Reference Laboratory	Michael Carr, Gabriel Gonzalez, Jonathan Dean, Daniel Hare, Cillian F De Gascun
20IRL08942	hCoV-19/Ireland/D-NVRL-20ILR08942/2020	EPI_ISL_732384	2020-11-18	UCD National Virus Reference Laboratory	UCD National Virus Reference Laboratory	Michael Carr, Gabriel Gonzalez, Jonathan Dean, Daniel Hare, Cillian F De Gascun
20IRL10844	hCoV-19/Ireland/D-NVRL-20ILR10844/2020	EPI_ISL_732403	2020-11-18	UCD National Virus Reference Laboratory	UCD National Virus Reference Laboratory	Michael Carr, Gabriel Gonzalez, Jonathan Dean, Daniel Hare, Cillian F De Gascun
20IRL11480	hCoV-19/Ireland/LH-NVRL-20ILR11480/2020	EPI_ISL_732507	2020-11-18	UCD National Virus Reference Laboratory	UCD National Virus Reference Laboratory	Michael Carr, Gabriel Gonzalez, Jonathan Dean, Daniel Hare, Cillian F De Gascun
20IRL11481	hCoV-19/Ireland/LH-NVRL-20ILR11481/2020	EPI_ISL_732427	2020-11-18	UCD National Virus Reference Laboratory	UCD National Virus Reference Laboratory	Michael Carr, Gabriel Gonzalez, Jonathan Dean, Daniel Hare, Cillian F De Gascun
20IRL10837	hCoV-19/Ireland/D-NVRL-20ILR10837/2020	EPI_ISL_732448	2020-11-19	UCD National Virus Reference Laboratory	UCD National Virus Reference Laboratory	Michael Carr, Gabriel Gonzalez, Jonathan Dean, Daniel Hare, Cillian F De Gascun
20IRL10838	hCoV-19/Ireland/D-NVRL-20ILR10838/2020	EPI_ISL_732449	2020-11-19	UCD National Virus Reference Laboratory	UCD National Virus Reference Laboratory	Michael Carr, Gabriel Gonzalez, Jonathan Dean, Daniel Hare, Cillian F De Gascun
20IRL10845	hCoV-19/Ireland/D-NVRL-20ILR10845/2020	EPI_ISL_732423	2020-11-19	UCD National Virus Reference Laboratory	UCD National Virus Reference Laboratory	Michael Carr, Gabriel Gonzalez, Jonathan Dean, Daniel Hare, Cillian F De Gascun
20IRL10846	hCoV-19/Ireland/D-NVRL-20ILR10846/2020	EPI_ISL_732404	2020-11-19	UCD National Virus Reference Laboratory	UCD National Virus Reference Laboratory	Michael Carr, Gabriel Gonzalez, Jonathan Dean, Daniel Hare, Cillian F De Gascun
78IRL48764	hCoV-19/Ireland/KE-NVRL-78IRL48764/2020	EPI_ISL_732493	2020-11-19	UCD National Virus Reference Laboratory	UCD National Virus Reference Laboratory	Michael Carr, Gabriel Gonzalez, Jonathan Dean, Daniel Hare, Cillian F De Gascun
20IRL11482	hCoV-19/Ireland/LH-NVRL-20ILR11482/2020	EPI_ISL_732408	2020-11-19	UCD National Virus Reference Laboratory	UCD National Virus Reference Laboratory	Michael Carr, Gabriel Gonzalez, Jonathan Dean, Daniel Hare, Cillian F De Gascun
20IRL11483	hCoV-19/Ireland/LH-NVRL-20ILR11483/2020	EPI_ISL_732508	2020-11-19	UCD National Virus Reference Laboratory	UCD National Virus Reference Laboratory	Michael Carr, Gabriel Gonzalez, Jonathan Dean, Daniel Hare, Cillian F De Gascun
20IRL11484	hCoV-19/Ireland/LH-NVRL-20ILR11484/2020	EPI_ISL_732509	2020-11-19	UCD National Virus Reference Laboratory	UCD National Virus Reference Laboratory	Michael Carr, Gabriel Gonzalez, Jonathan Dean, Daniel Hare, Cillian F De Gascun
78IRL54109	hCoV-19/Ireland/LK-NVRL-78IRL54109/2020	EPI_ISL_732445	2020-11-19	UCD National Virus Reference Laboratory	UCD National Virus Reference Laboratory	Michael Carr, Gabriel Gonzalez, Jonathan Dean, Daniel Hare, Cillian F De Gascun
20IRL11485	hCoV-19/Ireland/LH-NVRL-20ILR11485/2020	EPI_ISL_732510	2020-11-20	UCD National Virus Reference Laboratory	UCD National Virus Reference Laboratory	Michael Carr, Gabriel Gonzalez, Jonathan Dean, Daniel Hare, Cillian F De Gascun
78IRL67272	hCoV-19/Ireland/LK-NVRL-78IRL67272/2020	EPI_ISL_732387	2020-11-21	UCD National Virus Reference Laboratory	UCD National Virus Reference Laboratory	Michael Carr, Gabriel Gonzalez, Jonathan Dean, Daniel Hare, Cillian F De Gascun
20IRL10861	hCoV-19/Ireland/D-NVRL-20ILR10861/2020	EPI_ISL_732377	2020-11-22	UCD National Virus Reference Laboratory	UCD National Virus Reference Laboratory	Michael Carr, Gabriel Gonzalez, Jonathan Dean, Daniel Hare, Cillian F De Gascun
20IRL10862	hCoV-19/Ireland/D-NVRL-20ILR10862/2020	EPI_ISL_732400	2020-11-22	UCD National Virus Reference Laboratory	UCD National Virus Reference Laboratory	Michael Carr, Gabriel Gonzalez, Jonathan Dean, Daniel Hare, Cillian F De Gascun
20IRL11486	hCoV-19/Ireland/LH-NVRL-20ILR11486/2020	EPI_ISL_732428	2020-11-22	UCD National Virus Reference Laboratory	UCD National Virus Reference Laboratory	Michael Carr, Gabriel Gonzalez, Jonathan Dean, Daniel Hare, Cillian F De Gascun
20IRL11487	hCoV-19/Ireland/LH-NVRL-20ILR11487/2020	EPI_ISL_732511	2020-11-22	UCD National Virus Reference Laboratory	UCD National Virus Reference Laboratory	Michael Carr, Gabriel Gonzalez, Jonathan Dean, Daniel Hare, Cillian F De Gascun
20IRL11488	hCoV-19/Ireland/LH-NVRL-20ILR11488/2020	EPI_ISL_732512	2020-11-22	UCD National Virus Reference Laboratory	UCD National Virus Reference Laboratory	Michael Carr, Gabriel Gonzalez, Jonathan Dean, Daniel Hare, Cillian F De Gascun
20IRL11489	hCoV-19/Ireland/LH-NVRL-20ILR11489/2020	EPI_ISL_732513	2020-11-22	UCD National Virus Reference Laboratory	UCD National Virus Reference Laboratory	Michael Carr, Gabriel Gonzalez, Jonathan Dean, Daniel Hare, Cillian F De Gascun
20IRL10856	hCoV-19/Ireland/D-NVRL-20ILR10856/2020	EPI_ISL_732443	2020-11-23	UCD National Virus Reference Laboratory	UCD National Virus Reference Laboratory	Michael Carr, Gabriel Gonzalez, Jonathan Dean, Daniel Hare, Cillian F De Gascun
20IRL10857	hCoV-19/Ireland/D-NVRL-20ILR10857/2020	EPI_ISL_732376	2020-11-23	UCD National Virus Reference Laboratory	UCD National Virus Reference Laboratory	Michael Carr, Gabriel Gonzalez, Jonathan Dean, Daniel Hare, Cillian F De Gascun
20IRL10858	hCoV-19/Ireland/D-NVRL-20ILR10858/2020	EPI_ISL_732435	2020-11-23	UCD National Virus Reference Laboratory	UCD National Virus Reference Laboratory	Michael Carr, Gabriel Gonzalez, Jonathan Dean, Daniel Hare, Cillian F De Gascun
20IRL10859	hCoV-19/Ireland/D-NVRL-20ILR10859/2020	EPI_ISL_732447	2020-11-23	UCD National Virus Reference Laboratory	UCD National Virus Reference Laboratory	Michael Carr, Gabriel Gonzalez, Jonathan Dean, Daniel Hare, Cillian F De Gascun
20IRL10860	hCoV-19/Ireland/D-NVRL-20ILR10860/2020	EPI_ISL_732392	2020-11-23	UCD National Virus Reference Laboratory	UCD National Virus Reference Laboratory	Michael Carr, Gabriel Gonzalez, Jonathan Dean, Daniel Hare, Cillian F De Gascun
20IRL10849	hCoV-19/Ireland/D-NVRL-20ILR10849/2020	EPI_ISL_732405	2020-11-24	UCD National Virus Reference Laboratory	UCD National Virus Reference Laboratory	Michael Carr, Gabriel Gonzalez, Jonathan Dean, Daniel Hare, Cillian F De Gascun
20IRL10850	hCoV-19/Ireland/D-NVRL-20ILR10850/2020	EPI_ISL_732446	2020-11-24	UCD National Virus Reference Laboratory	UCD National Virus Reference Laboratory	Michael Carr, Gabriel Gonzalez, Jonathan Dean, Daniel Hare, Cillian F De Gascun
20IRL11490	hCoV-19/Ireland/LH-NVRL-20ILR11490/2020	EPI_ISL_732514	2020-11-24	UCD National Virus Reference Laboratory	UCD National Virus Reference Laboratory	Michael Carr, Gabriel Gonzalez, Jonathan Dean, Daniel Hare, Cillian F De Gascun
20IRL10851	hCoV-19/Ireland/D-NVRL-20ILR10851/2020	EPI_ISL_732390	2020-11-25	UCD National Virus Reference Laboratory	UCD National Virus Reference Laboratory	Michael Carr, Gabriel Gonzalez, Jonathan Dean, Daniel Hare, Cillian F De Gascun
20IRL10852	hCoV-19/Ireland/D-NVRL-20ILR10852/2020	EPI_ISL_732442	2020-11-25	UCD National Virus Reference Laboratory	UCD National Virus Reference Laboratory	Michael Carr, Gabriel Gonzalez, Jonathan Dean, Daniel Hare, Cillian F De Gascun
20IRL93293	hCoV-19/Ireland/D-NVRL-20IRL93293/2020	EPI_ISL_732498	2020-11-25	UCD National Virus Reference Laboratory	UCD National Virus Reference Laboratory	Michael Carr, Gabriel Gonzalez, Jonathan Dean, Daniel Hare, Cillian F De Gascun
78IRL86966	hCoV-19/Ireland/D-NVRL-78IRL86966/2020	EPI_ISL_732407	2020-11-25	UCD National Virus Reference Laboratory	UCD National Virus Reference Laboratory	Michael Carr, Gabriel Gonzalez, Jonathan Dean, Daniel Hare, Cillian F De Gascun
20IRL10853	hCoV-19/Ireland/D-NVRL-20ILR10853/2020	EPI_ISL_732379	2020-11-26	UCD National Virus Reference Laboratory	UCD National Virus Reference Laboratory	Michael Carr, Gabriel Gonzalez, Jonathan Dean, Daniel Hare, Cillian F De Gascun
20IRL10854	hCoV-19/Ireland/D-NVRL-20ILR10854/2020	EPI_ISL_732386	2020-11-26	UCD National Virus Reference Laboratory	UCD National Virus Reference Laboratory	Michael Carr, Gabriel Gonzalez, Jonathan Dean, Daniel Hare, Cillian F De Gascun
78IRL92230	hCoV-19/Ireland/D-NVRL-78IRL92230/2020	EPI_ISL_732497	2020-11-26	UCD National Virus Reference Laboratory	UCD National Virus Reference Laboratory	Michael Carr, Gabriel Gonzalez, Jonathan Dean, Daniel Hare, Cillian F De Gascun
78IRL92235	hCoV-19/Ireland/D-NVRL-78IRL92235/2020	EPI_ISL_732499	2020-11-26	UCD National Virus Reference Laboratory	UCD National Virus Reference Laboratory	Michael Carr, Gabriel Gonzalez, Jonathan Dean, Daniel Hare, Cillian F De Gascun
78IRL92236	hCoV-19/Ireland/D-NVRL-78IRL92236/2020	EPI_ISL_732500	2020-11-26	UCD National Virus Reference Laboratory	UCD National Virus Reference Laboratory	Michael Carr, Gabriel Gonzalez, Jonathan Dean, Daniel Hare, Cillian F De Gascun
78IRL92240	hCoV-19/Ireland/D-NVRL-78IRL92240/2020	EPI_ISL_732440	2020-11-26	UCD National Virus Reference Laboratory	UCD National Virus Reference Laboratory	Michael Carr, Gabriel Gonzalez, Jonathan Dean, Daniel Hare, Cillian F De Gascun
78IRL92241	hCoV-19/Ireland/D-NVRL-78IRL92241/2020	EPI_ISL_732501	2020-11-26	UCD National Virus Reference Laboratory	UCD National Virus Reference Laboratory	Michael Carr, Gabriel Gonzalez, Jonathan Dean, Daniel Hare, Cillian F De Gascun
78IRL92271	hCoV-19/Ireland/D-NVRL-78IRL92271/2020	EPI_ISL_732457	2020-11-26	UCD National Virus Reference Laboratory	UCD National Virus Reference Laboratory	Michael Carr, Gabriel Gonzalez, Jonathan Dean, Daniel Hare, Cillian F De Gascun
20IRL11491	hCoV-19/Ireland/LH-NVRL-20ILR11491/2020	EPI_ISL_732515	2020-11-26	UCD National Virus Reference Laboratory	UCD National Virus Reference Laboratory	Michael Carr, Gabriel Gonzalez, Jonathan Dean, Daniel Hare, Cillian F De Gascun
20IRL10855	hCoV-19/Ireland/D-NVRL-20ILR10855/2020	EPI_ISL_732391	2020-11-27	UCD National Virus Reference Laboratory	UCD National Virus Reference Laboratory	Michael Carr, Gabriel Gonzalez, Jonathan Dean, Daniel Hare, Cillian F De Gascun
20IRL10653	hCoV-19/Ireland/LK-NVRL-20ILR10653/2020	EPI_ISL_732472	2020-11-27	UCD National Virus Reference Laboratory	UCD National Virus Reference Laboratory	Michael Carr, Gabriel Gonzalez, Jonathan Dean, Daniel Hare, Cillian F De Gascun
79IRL01712	hCoV-19/Ireland/D-NVRL-79IRL01712/2020	EPI_ISL_732388	2020-11-28	UCD National Virus Reference Laboratory	UCD National Virus Reference Laboratory	Michael Carr, Gabriel Gonzalez, Jonathan Dean, Daniel Hare, Cillian F De Gascun
79IRL02376	hCoV-19/Ireland/D-NVRL-79IRL02376/2020	EPI_ISL_732444	2020-11-28	UCD National Virus Reference Laboratory	UCD National Virus Reference Laboratory	Michael Carr, Gabriel Gonzalez, Jonathan Dean, Daniel Hare, Cillian F De Gascun
79IRL03411	hCoV-19/Ireland/D-NVRL-79IRL03411/2020	EPI_ISL_732455	2020-11-28	UCD National Virus Reference Laboratory	UCD National Virus Reference Laboratory	Michael Carr, Gabriel Gonzalez, Jonathan Dean, Daniel Hare, Cillian F De Gascun
79IRL02689	hCoV-19/Ireland/KE-NVRL-79IRL02689/2020	EPI_ISL_732522	2020-11-28	UCD National Virus Reference Laboratory	UCD National Virus Reference Laboratory	Michael Carr, Gabriel Gonzalez, Jonathan Dean, Daniel Hare, Cillian F De Gascun
79IRL03919	hCoV-19/Ireland/MO-NVRL-79IRL03919/2020	EPI_ISL_732495	2020-11-28	UCD National Virus Reference Laboratory	UCD National Virus Reference Laboratory	Michael Carr, Gabriel Gonzalez, Jonathan Dean, Daniel Hare, Cillian F De Gascun
79IRL07665	hCoV-19/Ireland/D-NVRL-79IRL07665/2020	EPI_ISL_732484	2020-11-29	UCD National Virus Reference Laboratory	UCD National Virus Reference Laboratory	Michael Carr, Gabriel Gonzalez, Jonathan Dean, Daniel Hare, Cillian F De Gascun
79IRL11665	hCoV-19/Ireland/CE-NVRL-79IRL11665/2020	EPI_ISL_732433	2020-12-02	UCD National Virus Reference Laboratory	UCD National Virus Reference Laboratory	Michael Carr, Gabriel Gonzalez, Jonathan Dean, Daniel Hare, Cillian F De Gascun
79IRL25750	hCoV-19/Ireland/SO-NVRL-79IRL25750/2020	EPI_ISL_732426	2020-12-02	UCD National Virus Reference Laboratory	UCD National Virus Reference Laboratory	Michael Carr, Gabriel Gonzalez, Jonathan Dean, Daniel Hare, Cillian F De Gascun
20IRL11492	hCoV-19/Ireland/LH-NVRL-20ILR11492/2020	EPI_ISL_732516	2020-12-03	UCD National Virus Reference Laboratory	UCD National Virus Reference Laboratory	Michael Carr, Gabriel Gonzalez, Jonathan Dean, Daniel Hare, Cillian F De Gascun
